# Supplementary material for: Computational prediction of disease microRNAs in domestic animals
Source: BMC Res Notes. 2014 Jun 27;7:403. doi: 10.1186/1756-0500-7-403 (PMC4091757; doi:10.1186/1756-0500-7-403)
Supplement: Additional file 1 — Distribution of human disease microRNAs across animal counterparts. Multiple human diseases and locations are separated by a pipe (column 3). The (+) or (−) in columns 2–6 indicates presence or absence of homologous human disease miRNA (column 1) in the selected animal species. [file 1756-0500-7-403-S1.xlsx]

## Sheet: HDMACs
Additional file 1. Human Disease MicroRNAs with Animal Counterparts (HDMACs)
Human MicroRNA	MicroRNA family	Chromosome	Human Disease	Number of diseases	Pubmed articles	Animal counterparts
						Cow (bta)	Chicken (gga)	Pig (ssc)	Horse (eca)	Dog (cfa)	Total species
hsa-miR-128-3p	mir-128	chr2|chr3	Glioma|Breast Cancer|Glioblastoma|Ovarian Cancer|Lung Diseases, Interstitial|Stomach Cancer|Multiple Sclerosis|Alzheimer Disease|Pre-Eclampsia|Neuroblastoma|Hodgkin Disease|Precursor Cell Lymphoblastic Leukemia-Lymphoma|Lung Cancer|Colonic Cancer|Pancreatic Cancer	15	44	+	+	+	+	+	5
hsa-miR-130a-3p	mir-130	chr11	Esophageal Cancer|Colorectal Cancer|Glioblastoma|Heart Failure|Carcinoma, Hepatocellular|Ovarian Cancer|Prolactinoma|Prostatic Cancer|Leukemia, Lymphocytic, Chronic, B-Cell|Periodontitis|Stomach Cancer|Carcinoma, Non-Small-Cell Lung|Leukemia, Myeloid|Head and Neck Cancer|Carcinoma, Squamous Cell|Coronary Artery Disease|Adrenocortical Adenoma|Adrenocortical Carcinoma|Muscular Disorders, Atrophic|T…	20	24	+	+	+	+	+	5
hsa-miR-135a-5p	mir-135	chr12|chr3	Lung Cancer|Cancer|Carcinoma, Renal Cell|Lymphoma|Breast Cancer|Carcinoma, Non-Small-Cell Lung|Stomach Cancer|Glioma|Colorectal Cancer|Ependymoma|Endometriosis|Carcinoma, Hepatocellular|Medulloblastoma|Adenocarcinoma|Adrenocortical Carcinoma|Heart Failure	16	40	+	+	+	+	+	5
hsa-miR-148a-3p	mir-148	chr7	Carcinoma, Non-Small-Cell Lung|Gastric Cancer|Colorectal Cancer|Breast Cancer|Endometrial Cancer|Carcinoma, Hepatocellular|Multiple Myeloma|Myositis Ossificans|Stomach Cancer|Hand, Foot and Mouth Disease|Ovarian Cancer|Pancreatic Cancer|Muscular Dystrophies|Amyloidosis|Glioblastoma|Medulloblastoma|Gastrointestinal Cancer|Esophageal Cancer|Carcinoma, Squamous Cell|Panic Disorder|Melanoma|Adenoviri…	31	44	+	+	+	+	+	5
hsa-miR-184	mir-184	chr15	Stomach Cancer|Glioblastoma|Lymphoma|Eye Abnormalities|Keratoconus|Carcinoma, Squamous Cell|Carcinoma, Renal Cell|Carcinoma|Tongue Cancer|Waldenstrom Macroglobulinemia|Lupus Vulgaris|Retinal Neovascularization	12	14	+	+	+	+	+	5
hsa-miR-193a-5p	mir-193	chr17	Colorectal Cancer|Leukemia, Myeloid, Acute|Atrial Fibrillation|Endometrial Cancer|Myotonic Dystrophy|Sepsis|Prostatic Cancer|Eosinophilic Esophagitis|Breast Cancer|Lung Cancer|Carcinoma, Non-Small-Cell Lung|Carcinoma, Hepatocellular|Medulloblastoma|Glioblastoma|Endometriosis|Esophageal Cancer|Carcinoma, Squamous Cell|Mesothelioma|Melanoma	19	24	+	+	+	+	+	5
hsa-miR-19a-3p	mir-19	chr13	Polycystic Kidney Diseases|Atrial Fibrillation|Lung Diseases, Interstitial|Urinary Bladder Cancer|Osteosarcoma|Colonic Cancer|Uterine Cervical Cancer|Carcinoma, Hepatocellular|Carcinoma, Renal Cell|Hemangiosarcoma|Leukemia-Lymphoma, Adult T-Cell|Leukemia, Lymphocytic, Chronic, B-Cell|Colorectal Cancer|Ovarian Cancer|Lymphoma, Mantle-Cell|Arthritis, Rheumatoid|Burkitt Lymphoma|Lymphoma|Musculoskel…	44	75	+	+	+	+	+	5
hsa-miR-204-5p	mir-204	chr9	Cancer|Glioma|Stomach Cancer|Neuroblastoma|Nerve Sheath Cancer|Carcinoma, Renal Cell|Kidney Failure, Chronic|Melanoma|Prostatic Cancer|Endometrial Cancer|Pancreatic Cancer|Hypertension|Head and Neck Cancer|Retinal Degeneration|Adenocarcinoma|Breast Cancer|Heart Failure	17	20	+	+	+	+	+	5
hsa-miR-205-5p	mir-205	chr1	Prostatic Cancer|Breast Cancer|Cancer|Urinary Bladder Cancer|Mouth Cancer|Parkinson Disease|Uterine Cervical Cancer|Melanoma|Laryngeal Cancer|Endometrial Cancer|Nasopharyngeal Cancer|Carcinoma, Hepatocellular|Glioblastoma|Leukemia-Lymphoma, Adult T-Cell|Esophageal Cancer|Carcinoma, Squamous Cell|Lupus Erythematosus, Systemic|Carcinoma, Renal Cell|Carcinoma|Colonic Cancer|Esophagus|Adenocarcinoma|…	29	66	+	+	+	+	+	5
hsa-miR-27b-3p	mir-27	chr9	Prostatic Cancer|Breast Cancer|Mouth Cancer|Dyslipidemias|Urinary Bladder Cancer|Carcinoma, Non-Small-Cell Lung|Lung Cancer|Melanoma|Neuroblastoma|Multiple Sclerosis|Lichen Planus, Oral|Stomach Cancer|Glioma|Glioblastoma|Carcinoma, Squamous Cell|Head and Neck Cancer|Colorectal Cancer|Adenoviridae Infections|Cardiomyopathy, Hypertrophic|Osteoarthritis|Endometrial Cancer|Cryptosporidium|Leukemia, L…	23	27	+	+	+	+	+	5
hsa-miR-29b-3p	mir-29	chr1|chr7	Leukemia, Myeloid, Acute|Alzheimer Disease|Cancer|Multiple Myeloma|Melanoma|Cicatrix|Ovarian Cancer|Lupus Erythematosus, Systemic|Leukemia, Myeloid, Chronic-Phase|Lymphoma, B-Cell|Nervous System Diseases|Breast Cancer|Multiple Sclerosis|Pre-Eclampsia|Liver Diseases|Muscular Dystrophy, Duchenne|Prostatic Cancer|Carcinoma, Non-Small-Cell Lung|Eosinophilic Esophagitis|Lung Cancer|Osteosarcoma|Rhabdo…	46	129	+	+	+	+	+	5
hsa-miR-30b-5p	mir-30	chr8	Esophageal Cancer|Vascular Calcification|Carcinoma, Hepatocellular|Mouth Cancer|Breast Cancer|Atrial Fibrillation|Stomach Cancer|Lung Cancer|Parkinson Disease|Ischemia|Aortic Aneurysm, Thoracic|Aortic Valve Insufficiency|Aortic Valve Stenosis|Heart Defects, Congenital|Adenoviridae Infections|Multiple Myeloma|Cryptosporidium|Hepatitis C|Heart Failure|Hypertrophy, Left Ventricular|Schizophrenia|Ova…	23	29	+	+	+	+	+	5
hsa-miR-365b-3p	mir-365	chr17	Carcinoma, Renal Cell|Breast Cancer|Lung Cancer|Carcinoma, Hepatocellular|Colonic Cancer|Melanoma|Endometriosis|Lupus Vulgaris|Heart Failure	9	10	+	+	+	+	+	5
hsa-miR-490-3p	mir-490	chr7	Leiomyoma|Carcinoma, Hepatocellular|Sarcoma, Ewing's	3	3	+	+	+	+	+	5
hsa-miR-130b-3p	mir-130	chr22	Esophageal Cancer|Endometrial Cancer|Carcinoma, Renal Cell|Head and Neck Cancer|Carcinoma, Hepatocellular|Pre-Eclampsia|Tuberculosis, Pulmonary|Multiple Myeloma|Leukemia, Myeloid|Prostatic Cancer|Stomach Cancer|Lupus Vulgaris|Heart Failure	13	14	+	-	+	+	+	4
hsa-miR-146a-5p	mir-146	chr5	Sepsis|Uterine Cervical Cancer|Hepatitis B|Carcinoma, Hepatocellular|Lung Cancer|Thyroid Cancer|Stomach Cancer|Influenza, Human|Colorectal Cancer|Psychotic Disorders|Behcet Syndrome|Melanoma|Myocardial Reperfusion Injury|Cancer|Cerebral Infarction|Breast Cancer|Pancreatic Cancer|Urinary Bladder Cancer|Nasopharyngeal Cancer|Leukemia, Myeloid, Acute|Asthma|Eosinophilic Esophagitis|Moyamoya Disease|…	71	141	-	+	+	+	+	4
hsa-miR-148b-3p	mir-148	chr12	Breast Cancer|Lymphoma, Non-Hodgkin|Glomerulonephritis, IGA|Ovarian Cancer|Carcinoma, Hepatocellular|Colorectal Cancer|Stomach Cancer|Liver Cancer|Adenoviridae Infections|Anxiety Disorders|Autistic Disorder|Asthma	12	14	+	-	+	+	+	4
hsa-miR-149-5p	mir-149	chr2	Carcinoma, Non-Small-Cell Lung|Glioma|Cancer, Squamous Cell|Cerebral Infarction|Stomach Cancer|Colorectal Cancer|Astrocytoma|Glioblastoma|Melanoma|Nasopharyngeal Cancer|Urinary Bladder Cancer|Cancer|Hepatitis C|Carcinoma|Breast Cancer	15	17	+	-	+	+	+	4
hsa-miR-151a-5p	mir-28	chr8	Nasopharyngeal Cancer|Stomach Cancer|Carcinoma, Non-Small-Cell Lung|Prostatic Cancer|Breast Cancer|Thyroid Cancer|Carcinoma, Renal Cell|Carcinoma, Hepatocellular|Parkinson Disease|Anemia, Sickle Cell|Melanoma|Cancer|Glioblastoma|Leukemia, Lymphocytic, Chronic, B-Cell|Adenocarcinoma|Muscular Disorders, Atrophic|Ovarian Cancer	17	20	+	-	+	+	+	4
hsa-miR-187-3p	mir-187	chr18	Breast Cancer|Rhinitis, Allergic, Perennial|Stomach Cancer|Carcinoma, Hepatocellular|Ovarian Cancer|Reperfusion Injury|Leukemia, Lymphocytic, Chronic, B-Cell	7	7	+	-	+	+	+	4
hsa-miR-190a-5p	mir-190	chr15	Neuroblastoma|Colorectal Cancer|Meningioma|Carcinoma, Hepatocellular|Pancreatic Cancer	5	5	+	+	-	+	+	4
hsa-miR-193a-3p	mir-193	chr17	Colorectal Cancer|Leukemia, Myeloid, Acute|Atrial Fibrillation|Endometrial Cancer|Myotonic Dystrophy|Sepsis|Prostatic Cancer|Eosinophilic Esophagitis|Breast Cancer|Lung Cancer|Carcinoma, Non-Small-Cell Lung|Carcinoma, Hepatocellular|Medulloblastoma|Glioblastoma|Endometriosis|Esophageal Cancer|Carcinoma, Squamous Cell|Mesothelioma|Melanoma	19	24	+	+	+	+	-	4
hsa-miR-194-5p	mir-194	chr1|chr11	Ovarian Cancer|Breast Cancer|Colorectal Cancer|Pancreatic Cancer|Endometrial Cancer|Stomach Cancer|Liver Failure|Multiple Myeloma|Reperfusion Injury|Adrenocortical Carcinoma|Endometriosis|Adenocarcinoma|Prostatic Cancer|Uterine Cervical Cancer|Melanoma	15	32	+	+	-	+	+	4
hsa-miR-196a-5p	mir-196	chr12|chr17	Uterine Cervical Cancer|HBV Infection|Breast Cancer|Cerebral Infarction|Lung Cancer|Mouth Cancer|Pancreatic Cancer|Carcinoma, Non-Small-Cell Lung|Esophageal Cancer|Stomach Cancer|Keloid|Gastrointestinal Cancer|Barrett Esophagus|Carcinoma, Renal Cell|Carcinoma, Hepatocellular|Hepatitis C|Leukemia, Myeloid, Acute|Crohn Disease|Melanoma|Adenocarcinoma|Glioma|Adrenocortical Carcinoma|Heart Failure|Vi…	31	93	+	-	+	+	+	4
hsa-miR-19b-3p	mir-19	chr13|chrX	Polycystic Kidney Diseases|Osteosarcoma|Atrial Fibrillation|Inflammatory Bowel Diseases|Retinoblastoma|Uterine Cervical Cancer|Carcinoma, Basal Cell|Colonic Cancer|Hemangiosarcoma|Leukemia-Lymphoma, Adult T-Cell|Leukemia, Lymphocytic, Chronic, B-Cell|Colorectal Cancer|Ovarian Cancer|Periodontitis|Lymphoma, Mantle-Cell|Arthritis, Rheumatoid|Parkinson Disease|Burkitt Lymphoma|Lymphoma|Musculoskelet…	49	121	+	+	+	+	-	4
hsa-miR-206	mir-1	chr6	Stomach Cancer|Breast Cancer|Lung Cancer|Rhabdomyosarcoma|Prolactinoma|Muscular Dystrophies|Colorectal Cancer|Laryngeal Cancer|Pulmonary Disease, Chronic Obstructive|Carcinoma, Endometrioid|Glioblastoma|Muscular Dystrophy, Duchenne|Carcinoma, Renal Cell|Distal Myopathies|Hypertrophy|Waldenstrom Macroglobulinemia|Myotonic Dystrophy|Synapses|Amyotrophic Lateral Sclerosis|Cancer|Myocardial Infarctio…	24	39	+	+	-	+	+	4
hsa-miR-208b-3p	mir-208	chr14	Carcinoma, Hepatocellular|Glioblastoma|Acute Coronary Syndrome|Myocardial Infarction|Myocarditis|Atrophy|Lupus Vulgaris|Hypertension	8	8	+	-	+	+	+	4
hsa-miR-20a-5p	mir-17	chr13	Polycystic Kidney Diseases|Stomach Cancer|Hepatitis C|Myelodysplastic Syndromes|Endometriosis|Leukemia, Myeloid|Nasopharyngeal Cancer|Breast Cancer|Esophageal Cancer|Retinoblastoma|Glioma|Prostatic Cancer|Pulmonary Disease, Chronic Obstructive|Osteosarcoma|Uterine Cervical Cancer|Hypertension|Multiple Myeloma|Pre-Eclampsia|Hemangiosarcoma|Leukemia, Lymphocytic, Chronic, B-Cell|Urinary Bladder Can…	58	112	+	+	-	+	+	4
hsa-miR-21-5p	mir-21	chr17	Carcinoma, Non-Small-Cell Lung|Uterine Cervical Cancer|Pancreatic Cancer|Glioblastoma|Fatty Liver, Non-Alcoholic|Carcinoma, Renal Cell|Lymphoma, B-Cell|Colonic Cancer|Esophageal Cancer|Stomach Cancer|Multiple Myeloma|Carcinoma, Hepatocellular|Liver Cirrhosis|Prostatic Cancer|Liver Cancer|Osteosarcoma|Inflammatory Bowel Diseases|Lymphoma, Large B-Cell, Diffuse|Laryngeal Cancer|Spinal Cord Injuries…	124	399	-	+	+	+	+	4
hsa-miR-216b-5p	mir-216	chr2	Colorectal Cancer|Pancreatic Cancer|Nasopharyngeal Cancer|Fatty Liver|Lung Cancer	5	5	+	+	-	+	+	4
hsa-miR-218-5p	mir-218	chr4|chr5	Pancreatic Cancer|Cervical Cancer|Carcinoma, Renal Cell|Uterine Cervical Cancer|Colonic Cancer|Glioma|Medulloblastoma|Cancer, Squamous Cell|Cancer|Breast Cancer|Stomach Cancer|Glioblastoma|Carcinoma, Hepatocellular|Lymphoma|Prostatic Cancer|Carcinoma, Squamous Cell|Melanoma|Colorectal Cancer|Urinary Bladder Cancer|Nasopharyngeal Cancer|Cervical Intraepithelial Neoplasia|Carcinoma, Non-Small-Cell …	26	65	-	+	+	+	+	4
hsa-miR-22-3p	mir-22	chr17	Carcinoma, Hepatocellular|Stomach Cancer|HBV Infection|Huntington Disease|Endometriosis|Esophageal Cancer|Colorectal Cancer|Lung Cancer|Ovarian Cancer|Colonic Cancer|Multiple Sclerosis|Heart Failure|Glioblastoma|Breast Cancer|Cancer|Parkinson Disease|Panic Disorder|Melanoma|Prostatic Cancer|Leukemia, Lymphocytic, Chronic, B-Cell|Lymphoma, B-Cell|Thyroid Cancer|Muscular Disorders, Atrophic	23	33	-	+	+	+	+	4
hsa-miR-24-3p	mir-24	chr19|chr9	Osteosarcoma|Cancer|Glioma|Carcinoma, Hepatocellular|Urinary Bladder Cancer|Breast Cancer|Retinoblastoma|Myocardial Infarction|Pre-Eclampsia|Laryngeal Cancer|Lymphoma|Multiple Myeloma|Leukemia, Myeloid, Acute|Inflammation|Liver Cancer|Carcinoma, Squamous Cell|Diabetes Mellitus, Type 2|Hepatitis C|Hodgkin Disease|Heart Failure|Tourette Syndrome|Schizophrenia|Cardiomyopathy, Hypertrophic|Colonic Ca…	30	68	+	+	+	+	-	4
hsa-miR-26a-5p	mir-26	chr12|chr3	Breast Cancer|Pituitary Adenomas|Carcinoma, Hepatocellular|Melanoma|Esophageal Cancer|Leukemia, Myeloid, Acute|Lung Cancer|Colorectal Cancer|Carcinoma, Renal Cell|Cholangiocarcinoma|Multiple Endocrine Neoplasia Type 1|Pancreatic Cancer|Pre-Eclampsia|Heart Failure|Parkinson Disease|Glioblastoma|Lymphoma, T-Cell|Amyloidosis|Cerebral Hemorrhage|Prostatic Cancer|Nasopharyngeal Cancer|Aortic Valve Ins…	27	81	+	-	+	+	+	4
hsa-miR-29c-3p	mir-29	chr1	Carcinoma, Hepatocellular|Brain Injury|Stomach Cancer|Cancer|Nasopharyngeal Cancer|Urinary Bladder Cancer|Influenza, Human|Breast Cancer|Meningioma|Carcinoma, Basal Cell|Endometrial Cancer|Mouth Cancer|Carcinoma, Renal Cell|Muscular Dystrophy, Duchenne|Rhabdomyosarcoma|Diabetic Nephropathies|Kidney Diseases|Parkinson Disease|Lymphoma, B-Cell|Glioblastoma|Lymphoma|Liver Cirrhosis|Retinoblastoma|Fi…	39	52	+	-	+	+	+	4
hsa-miR-324-5p	mir-324	chr17	Kidney Diseases|Breast Cancer|Colorectal Cancer|Hand, Foot and Mouth Disease|Carcinoma, Hepatocellular|Adenoviridae Infections|Lupus Vulgaris	7	7	+	-	+	+	+	4
hsa-miR-328-3p	mir-328	chr16	Atrial Fibrillation|Glioblastoma|Urinary Bladder Cancer|Colorectal Cancer|Myopia|Hypertension|Thyroid Cancer|Leukemia, Myelogenous, Chronic, BCR-ABL Positive|Stomach Cancer|Myocardial Infarction|Carcinoma, Non-Small-Cell Lung|Breast Cancer|Melanoma|Cystitis, Interstitial|Neurodegenerative Diseases	15	17	+	-	+	+	+	4
hsa-miR-331-3p	mir-331	chr12	Prostatic Cancer|Leukemia|Stomach Cancer|Cancer	4	8	+	-	+	+	+	4
hsa-miR-34a-5p	mir-34	chr1	Breast Cancer|Uterine Cervical Cancer|Fatty Liver, Non-Alcoholic|Osteosarcoma|Cancer|Glioma|Leukemia, lymphoblastic, Chronic|Colorectal Cancer|Lung Cancer|Choriocarcinoma|Stomach Cancer|Colonic Cancer|Pancreatic Cancer|Leukemia, Myeloid, Acute|Myotonic Dystrophy|Glioblastoma|Prostatic Cancer|Neuroblastoma|Urinary Bladder Cancer|Carcinoma, Squamous Cell|Head and Neck Cancer|Lymphoma, Large B-Cell,…	59	133	+	-	+	+	+	4
hsa-miR-34c-5p	mir-34	chr11	Carcinoma, Renal Cell|Osteosarcoma|HBV Infection|Nasopharyngeal Cancer|Stomach Cancer|Mesothelioma|Intracranial Aneurysm|Uterine Cervical Cancer|Myotonic Dystrophy|Pulmonary Disease, Chronic Obstructive|Heart Failure|Melanoma|Carcinoma, Non-Small-Cell Lung|Ovarian Cancer|Cancer|Breast Cancer|Small Cell Lung Carcinoma|Carcinoma, Hepatocellular|Alzheimer Disease|Retinoblastoma|Infertility, Male|Col…	35	57	-	+	+	+	+	4
hsa-miR-361-5p	mir-361	chrX	Cancer, Squamous Cell|Carcinoma, Non-Small-Cell Lung|Carcinoma, Hepatocellular|Medulloblastoma|Melanoma	5	5	+	-	+	+	+	4
hsa-miR-370-3p	mir-370	chr14	Carcinoma, Hepatocellular|Stomach Cancer|Gastric Cancer|Cancer|Mouth Cancer|Cholangiocarcinoma|Leukemia, Myeloid, Acute|Ovarian Cancer|Coronary Artery Disease|Hyperlipidemias|Neuroblastoma	11	16	+	-	+	+	+	4
hsa-miR-374b-5p	mir-374	chrX	Stomach Cancer|Parkinson Disease|Infertility, Male|Adenoviridae Infections	4	4	+	-	+	+	+	4
hsa-miR-376a-3p	mir-368	chr14	Retinoblastoma|Glioblastoma|Carcinoma, Hepatocellular|Medulloblastoma|Lung Cancer|Adrenocortical Carcinoma|Salivary Gland Cancer	7	16	+	-	+	+	+	4
hsa-miR-383-5p	mir-383	chr8	Glioma|Medulloblastoma|Ependymoma|Azoospermia|Melanoma|Breast Cancer|Ovarian Cancer	7	8	+	+	-	+	+	4
hsa-miR-423-5p	mir-423	chr17	Myocardial Infarction|Breast Cancer|Heart Failure|Carcinoma, Hepatocellular|Colorectal Cancer|Psoriasis|Lupus Nephritis|Carcinoma|Carcinoma, Squamous Cell|Lupus Vulgaris	10	14	+	-	+	+	+	4
hsa-miR-499a-5p	mir-499	chr20	Carcinoma, Squamous Cell|Carcinoma, Hepatocellular|Breast Cancer|Heart Failure|Myocardial Infarction|Abortion, Habitual|Coronary Artery Disease|Arthritis, Rheumatoid|Colorectal Cancer|Pulmonary Disease, Chronic Obstructive|Tuberculosis, Pulmonary|Ovarian Cancer|Esophageal Cancer|Myocarditis|Cardiomyopathy, Dilated|Lung Cancer|Carcinoma, Non-Small-Cell Lung|Lymphoma|Head and Neck Cancer	19	28	+	-	+	+	+	4
hsa-miR-532-5p	mir-188	chrX	Ovarian Cancer|Crohn Disease|Carcinoma, Hepatocellular|Cancer|Melanoma	5	5	+	-	+	+	+	4
hsa-miR-628-5p	mir-628	chr15	Hand, Foot and Mouth Disease|Leukemia, Myeloid, Acute|Neuroblastoma	3	3	+	-	+	+	+	4
hsa-miR-708-5p	mir-708	chr11	Glioblastoma|Bladder Cancer|Breast Cancer|Sarcoma, Ewing|Laryngeal Cancer|Carcinoma, Non-Small-Cell Lung|Prostatic Cancer|Lymphoma|Pancreatic Cancer|Precursor Cell Lymphoblastic Leukemia-Lymphoma|Carcinoma, Renal Cell|Colorectal Cancer|Endometriosis|Urinary Bladder Cancer|Cancer	15	15	+	-	+	+	+	4
hsa-miR-885-5p	mir-885	chr3	Head and Neck Cancer|Carcinoma, Squamous Cell|Glioblastoma|Neuroblastoma	4	4	+	-	+	+	+	4
hsa-miR-92a-3p	mir-25	chr13|chrX	Polycystic Kidney Diseases|Heart Failure|Thyroid Cancer|Ovarian Cancer|Cancer|Breast Cancer|Glioblastoma|Retinoblastoma|Multiple Myeloma|Colorectal Cancer|Osteosarcoma|Scleroderma, Systemic|Carcinoma, Hepatocellular|Neuroblastoma|Prostatic Cancer|Pancreatic Cancer|Eosinophilic Esophagitis|Hemangiosarcoma|Leukemia, Lymphocytic, Chronic, B-Cell|Myocardial Infarction|Lymphoma, Mantle-Cell|Schizophre…	51	142	+	-	+	+	+	4
hsa-miR-92b-3p	mir-25	chr1	Glioma|Lung Diseases, Interstitial|Neuroblastoma|Heart Failure|Carcinoma, Hepatocellular|Medulloblastoma|Cancer, Squamous Cell|Colorectal Cancer|Ovarian Cancer|Brain Cancer|Schizophrenia|Lymphoma|Cancer	13	16	+	-	+	+	+	4
hsa-miR-9-5p	mir-9	chr1|chr15|chr5	Carcinoma, Renal Cell|Breast Cancer|HIV Infection|Leukemia|Stomach Cancer|Nasopharyngeal Cancer|Glioma|HIV|Colonic Cancer|Melanoma|Uterine Cervical Cancer|Head and Neck Cancer|Neuroblastoma|Hodgkin Disease|Alzheimer Disease|Carcinoma, Squamous Cell|Glioblastoma|Biliary Tract Cancer|Lymphoma, B-Cell|Colorectal Cancer|Myocytes, Cardiac|Wounds and Injuries|Lung Cancer|Urinary Bladder Cancer|Waldenst…	33	146	-	+	+	+	+	4
hsa-miR-98-5p	let-7	chrX	Cancer|Prostatic Cancer|Esophageal Cancer|Carcinoma, Hepatocellular|Carcinoma, Non-Small-Cell Lung|Myocardial Infarction|Nasopharyngeal Cancer|Gastrointestinal Cancer|Hypertrophy|Leukemia, Myeloid, Acute|Lung Cancer|Sarcoma, Kaposi|Lymphoma, Primary Effusion|Heart Failure	14	15	+	-	+	+	+	4
hsa-miR-99b-5p	mir-10	chr19	Esophageal Cancer|Carcinoma, Renal Cell|Multiple Myeloma|Atherosclerosis|Carcinoma, Hepatocellular|Prostatic Cancer|Sarcoma, Synovial|Urinary Bladder Cancer|Salivary Gland Cancer|Endometriosis|Adenocarcinoma|Ovarian Cancer|Muscular Disorders, Atrophic	13	17	+	-	+	+	+	4
hsa-miR-129-2-3p	mir-129	chr11	Carcinoma, Renal Cell|Colorectal Cancer|Carcinoma, Hepatocellular|Lymphoma, Large B-Cell, Diffuse|Stomach Cancer|Breast Cancer|Scleroderma, Systemic|Thyroid Cancer|Esophageal Cancer|Carcinoma, Squamous Cell|Cancer, Squamous Cell|Brain Cancer|Autistic Disorder|Heart Failure	14	21	+	-	+	+	-	3
hsa-miR-129-5p	mir-129	chr11|chr7	Colorectal Cancer|Carcinoma, Hepatocellular|Lymphoma, Large B-Cell, Diffuse|Stomach Cancer|Breast Cancer|Scleroderma, Systemic|Thyroid Cancer|Cancer, Squamous Cell|Brain Cancer|Autistic Disorder|Carcinoma, Renal Cell|Esophageal Cancer|Carcinoma, Squamous Cell|Heart Failure	14	35	-	-	+	+	+	3
hsa-miR-1296-5p	mir-1296	chr10	Prostatic Cancer	1	1	+	-	+	+	-	3
hsa-miR-132-3p	mir-132	chr17	Breast Cancer|Hepatitis B|HIV-1|Prostatic Cancer|Dementia|Eosinophilic Esophagitis|Schizophrenia|Stomach Cancer|Arthritis, Rheumatoid|Myocardial Infarction|Supranuclear Palsy, Progressive|Pancreatic Cancer|Obesity|Cancer|Inflammation|Autistic Disorder|Adrenocortical Carcinoma|Muscular Disorders, Atrophic|Heart Failure|Colonic Cancer|Lung Cancer	21	28	+	-	+	+	-	3
hsa-miR-133b	mir-133	chr6	Lung Cancer|Stomach Cancer|Osteosarcoma|Urinary Bladder Cancer|Gastrointestinal Cancer|Carcinoma, Non-Small-Cell Lung|Atrial Fibrillation|Prostatic Cancer|Uterine Cervical Cancer|Heart Failure|Carcinoma, Hepatocellular|Pulmonary Disease, Chronic Obstructive|Hypertension|Myocardial Infarction|Atherosclerosis|Acute Coronary Syndrome|Colorectal Cancer|Thyroid Cancer|Muscular Dystrophy, Duchenne|Carc…	33	43	+	-	-	+	+	3
hsa-miR-135b-5p	mir-135	chr1	Lung Cancer|Stomach Cancer|Colorectal Cancer|Esophageal Cancer|Urinary Bladder Cancer|Carcinoma, Non-Small-Cell Lung|Lymphoma|Endometriosis|Pancreatic Cancer|Retinoblastoma|Medulloblastoma|Osteosarcoma|Cancer, Squamous Cell|Prostatic Cancer|Ovarian Cancer|Breast Cancer|Melanoma	17	22	+	-	-	+	+	3
hsa-miR-136-5p	mir-136	chr14	Muscular Dystrophies|Lung Cancer|Heart Failure	3	3	+	-	+	-	+	3
hsa-miR-137	mir-137	chr1	Glioblastoma|Neuroblastoma|Colorectal Cancer|Oligodendroglioma|Lung Cancer|Cancer|Melanoma|Mouth Cancer|Schizophrenia|Breast Cancer|Leiomyoma|Alzheimer Disease|Intellectual Disability|Carcinoma, Squamous Cell|Stomach Cancer|Astrocytoma|Colonic Cancer|Adrenocortical Carcinoma|Rectal Cancer	19	33	+	-	+	+	-	3
hsa-miR-138-5p	mir-138	chr16|chr3	Neuroblastoma|Head and Neck Cancer|Cancer|Ovarian Cancer|Lung Cancer|Leukemia, Myeloid|Urinary Bladder Cancer|Carcinoma, Renal Cell|Glioma|Nasopharyngeal Cancer|Melanoma|Carcinoma, Hepatocellular|Thyroid Cancer|Astrocytoma|Carcinoma, Squamous Cell|Lymphoma|Carcinoma, Non-Small-Cell Lung|Carcinoma|Leukemia|Panic Disorder	20	49	+	-	-	+	+	3
hsa-miR-143-3p	mir-143	chr5	Esophageal Cancer|Prostatic Cancer|Colorectal Cancer|Glioblastoma|Glioma|Urinary Bladder Cancer|Pancreatic Cancer|Myelodysplastic Syndromes|Colonic Cancer|Carcinoma, Renal Cell|Carcinoma, Squamous Cell|Head and Neck Cancer|Carcinoma, Small Cell|Atherosclerosis|Breast Cancer|Cancer|Uterine Cervical Cancer|Rhinitis, Allergic, Perennial|Leukemia, Myeloid, Acute|Hand, Foot and Mouth Disease|Stomach C…	43	105	-	-	+	+	+	3
hsa-miR-145-5p	mir-145	chr5	Carcinoma, Non-Small-Cell Lung|Stroke|Heart Failure|Head and Neck Cancer|Carcinoma, Squamous Cell|Colorectal Cancer|Carcinoma, Hepatocellular|Prostate Cancer|Carcinoma, Renal Cell|Melanoma|Prostatic Cancer|Urinary Bladder Cancer|Glioma|Hypertension|Atherosclerosis|Endometriosis|Choriocarcinoma|Stomach Cancer|Neuroblastoma|Lupus Erythematosus, Systemic|Meningioma|Breast Cancer|Myelodysplastic Synd…	57	155	+	-	-	+	+	3
hsa-miR-150-5p	mir-150	chr19	Lung Cancer|Pancreatic Cancer|Myocardial Infarction|Lymphoma|Leukemia, Myeloid, Acute|Sepsis|Hypertension|Carcinoma, Non-Small-Cell Lung|Cardiomegaly|Scleroderma, Systemic|Leukemia|Lymphoma, B-Cell|Astrocytoma|Carcinoma, Renal Cell|Sarcoma, Ewing|Stomach Cancer|Hepatitis B|Multiple Sclerosis|Colorectal Cancer|Huntington Disease|Carcinoma, Hepatocellular|Osteosarcoma|Psoriasis|HIV Infections|Adeno…	35	51	-	-	+	+	+	3
hsa-miR-155-5p	mir-155	chr21	Breast Cancer|Uterine Cervical Cancer|Leukemia, Lymphocytic, Chronic, B-Cell|Pancreatic Cancer|Diabetes Mellitus|Atherosclerosis|Leukemia, Myeloid, Acute|Laryngeal Cancer|Carcinoma, Hepatocellular|Glioblastoma|Inflammatory Bowel Diseases|Diabetes Complications|Inflammation|Stomach Diseases|Cancer|Kidney Diseases|Carcinoma, Renal Cell|Colonic Cancer|Atrial Fibrillation|Heart Failure|Lymphoma, B-Ce…	89	197	+	-	-	+	+	3
hsa-miR-15b-5p	mir-15	chr3	Fatty Liver|Glioma|Melanoma|Myocardial Ischemia|Reperfusion Injury|Astrocytoma|Urinary Bladder Cancer|Carcinoma, Hepatocellular|Kidney Failure, Chronic|Pancreatic Cancer|Carcinoma, Non-Small-Cell Lung|Liver Failure|Uterine Cervical Cancer|Heart Failure|Anus Cancer|Leukemia, Myeloid, Acute|Tongue Cancer|Prostatic Cancer|Barrett Esophagus|Leukemia, Lymphocytic, Chronic, B-Cell|Spinal Cord Injuries|…	28	37	+	-	+	+	-	3
hsa-miR-16-5p	mir-15	chr13|chr3	Osteosarcoma|Colorectal Cancer|Colonic Cancer|Ovarian Cancer|Leukemia-Lymphoma, Adult T-Cell|Carcinoma, Hepatocellular|Glioma|Multiple Myeloma|Acute Lung Injury|Melanoma|Rectal Cancer|Sepsis|Odontogenic Tumors|Breast Cancer|Carcinoma, Squamous Cell|Multiple Sclerosis|Leukemia|Crohn Disease|Pancreatic Cancer|Liver Failure|Stomach Cancer|Arthritis, Rheumatoid|Leukemia, Lymphocytic, Chronic, B-Cell|…	52	179	-	-	+	+	+	3
hsa-miR-182-5p	mir-182	chr7	Colorectal Cancer|Breast Cancer|Prostatic Cancer|Uterine Cervical Cancer|Ovarian Cancer|Urinary Bladder Cancer|Glioma|HIV-1|Melanoma|Endometrial Cancer|Carcinoma, Hepatocellular|Precursor Cell Lymphoblastic Leukemia-Lymphoma|Carcinoma, Basal Cell|Medulloblastoma|Hodgkin Disease|Stomach Cancer|Carcinoma, Non-Small-Cell Lung|Pancreatic Cancer|Lung Cancer|Carcinoma, Ehrlich Tumor|Carcinoma, Squamous…	34	60	+	-	+	-	+	3
hsa-miR-185-5p	mir-185	chr22	Prostatic Cancer|Ovarian Cancer|Glioma|Stomach Cancer|Colorectal Cancer|Carcinoma, Squamous Cell|Cancer|Lung Cancer|Lupus Vulgaris	9	11	+	-	+	-	+	3
hsa-miR-186-5p	mir-186	chr1	Carcinoma, Non-Small-Cell Lung|Lung Cancer|Colorectal Cancer|Stomach Cancer|Medulloblastoma|Melanoma|Myocardial Infarction|Endometrial Cancer|Pancreatic Cancer|Heart Failure	10	11	+	-	-	+	+	3
hsa-miR-190b	mir-190	chr1	Neuroblastoma	1	1	+	-	-	+	+	3
hsa-miR-191-5p	mir-191	chr3	Breast Cancer|Melanoma|Stomach Cancer|Crohn Disease|Carcinoma, Hepatocellular|Thyroid Cancer|Prostatic Cancer|Diabetes Mellitus, Type 2|Adenoviridae Infections|Adenocarcinoma|Ovarian Cancer|Cancer|Lung Cancer|Colonic Cancer|Pancreatic Cancer	15	24	+	-	+	+	-	3
hsa-miR-192-5p	mir-192	chr11	Ovarian Cancer|Carcinoma, Hepatocellular|Kidney Cancer|Urinary Bladder Cancer|Pancreatic Cancer|Diabetic Nephropathies|Stomach Cancer|Barrett Esophagus|Drug-Induced Liver Injury|Muscular Dystrophies|Retinoblastoma|Lupus Erythematosus, Systemic|Multiple Myeloma|Carcinoma|Reperfusion Injury|Fibrosis|Adenocarcinoma|Nephrosclerosis|Adrenocortical Carcinoma|Colonic Cancer|Heart Failure|Lung Cancer	22	26	-	-	+	+	+	3
hsa-miR-197-3p	mir-197	chr1	HBV Infection|Pancreatic Cancer|Myocardial Infarction|Astrocytoma|Thyroid Cancer|Breast Cancer|Carcinoma, Hepatocellular|Lung Cancer|Psoriasis|Head and Neck Cancer|Carcinoma, Squamous Cell|Cancer, Squamous Cell|Diabetes Mellitus, Type 2|Lupus Vulgaris	14	18	+	-	-	+	+	3
hsa-miR-199a-5p	mir-199	chr1|chr19	Muscular Dystrophy, Duchenne|HCMV Infection|Carcinoma, Hepatocellular|Stomach Cancer|Cancer|Cardiomyopathies|Breast Cancer|Colorectal Cancer|Cystitis, Interstitial|Carcinoma, Renal Cell|Melanoma|Aging|Ovarian Cancer|Carcinoma, Small Cell|Crohn Disease|Pulmonary Disease, Chronic Obstructive|Leukemia|Parkinson Disease|Endometriosis|Prostatic Cancer|Biliary Tract Cancer|Urinary Bladder Cancer|Lympho…	40	127	-	+	+	+	-	3
hsa-miR-199b-3p	mir-199	chr9	Cardiomyopathies|Cancer|Breast Cancer|Endometrial Cancer|Carcinoma, Renal Cell|Prolactinoma|Heart Failure|Medulloblastoma|Leukemia, Myeloid, Acute|Stomach Cancer|Thyroid Cancer|Parkinson Disease|Pancreatic Cancer|Carcinoma, Hepatocellular|Carcinoma, Non-Small-Cell Lung|Colorectal Cancer|Hepatoblastoma|Choriocarcinoma|Leukemia|Muscular Disorders, Atrophic|Urinary Bladder Cancer|Lung Cancer|Hepatit…	23	29	+	-	+	+	-	3
hsa-miR-200c-3p	mir-8	chr12	Cancer|Carcinoma, Renal Cell|Endometrial Cancer|Breast Cancer|Colorectal Cancer|Ovarian Cancer|Lymphoma, Large B-Cell, Diffuse|Carcinoma, Hepatocellular|Urinary Bladder Cancer|Stomach Cancer|Prostatic Cancer|Melanoma|Pancreatic Cancer|Huntington Disease|Thyroid Cancer|Cholangiocarcinoma|Kidney Cancer|Crohn Disease|Colonic Cancer|Diabetic Nephropathies|Lymphoma|Mouth Cancer|Carcinoma, Non-Small-Ce…	38	107	+	-	-	+	+	3
hsa-miR-208a-3p	mir-208	chr14	Myocardial Infarction|Myotonic Dystrophy|Carcinoma, Hepatocellular|Glioblastoma|Heart Failure|Colorectal Cancer|Gastrointestinal Cancer|Endometrial Cancer|Myocardium|Cardiomegaly|Cardiomyopathy, Hypertrophic|Endomyocardial Fibrosis|Hypertrophy	13	16	+	-	-	+	+	3
hsa-miR-212-5p	mir-132	chr17	Psychotic Disorders|Dementia|Urinary Bladder Cancer|Eosinophilic Esophagitis|Carcinoma, Non-Small-Cell Lung|Leukemia, Myelogenous, Chronic, BCR-ABL Positive|Carcinoma, Hepatocellular|Stomach Cancer|Pancreatic Cancer|Cancer, Squamous Cell|Cocaine-Related Disorders|Autistic Disorder|Liver Diseases, Alcoholic|Heart Failure|Schizophrenia|Lung Cancer	16	21	+	-	+	-	+	3
hsa-miR-214-3p	mir-214	chr1	Nasopharyngeal Cancer|Cardiomyopathies|Uterine Cervical Cancer|Glioma|Carcinoma, Hepatocellular|Carcinoma, Non-Small-Cell Lung|Ovarian Cancer|Esophageal Cancer|Liver Cirrhosis|Carcinoma, Squamous Cell|Cholangiocarcinoma|Breast Cancer|Sezary Syndrome|Huntington Disease|Pancreatic Cancer|Lymphoma, B-Cell|Stomach Cancer|Melanoma|Mesothelioma|Cancer, Squamous Cell|Reperfusion Injury|Carcinoma|Cancer|…	31	48	+	-	-	+	+	3
hsa-miR-215-5p	mir-192	chr1	Colorectal Cancer|Kidney Cancer|Breast Cancer|Carcinoma, Renal Cell|Multiple Myeloma|Adenocarcinoma|Glioma|Heart Failure|Uterine Cervical Cancer|Ovarian Cancer|Melanoma	11	16	-	+	+	+	-	3
hsa-miR-222-3p	mir-221	chrX	HEV|Thyroid Cancer|HIV|Leukemia, Acute|Multiple Myeloma|Melanoma|Prostatic Cancer|Pancreatic Cancer|Glioma|Colorectal Cancer|Urinary Bladder Cancer|Eosinophilic Esophagitis|Breast Cancer|Myelodysplastic Syndromes|Stomach Cancer|Liver Cirrhosis|Carcinoma, Hepatocellular|Lung Cancer|Carcinoma, Non-Small-Cell Lung|Biliary Tract Cancer|Glioblastoma|Cancer|Inflammation|Cancer, Squamous Cell|Coronary A…	42	95	+	-	-	+	+	3
hsa-miR-22-5p	mir-22	chr17	Carcinoma, Hepatocellular|Stomach Cancer|HBV Infection|Huntington Disease|Endometriosis|Esophageal Cancer|Colorectal Cancer|Lung Cancer|Ovarian Cancer|Colonic Cancer|Multiple Sclerosis|Heart Failure|Glioblastoma|Breast Cancer|Cancer|Parkinson Disease|Panic Disorder|Melanoma|Prostatic Cancer|Leukemia, Lymphocytic, Chronic, B-Cell|Lymphoma, B-Cell|Thyroid Cancer|Muscular Disorders, Atrophic	23	33	+	+	+	-	-	3
hsa-miR-25-3p	mir-25	chr7	Colorectal Cancer|Cancer|Esophageal Cancer|Glioblastoma|Thyroid Cancer|Carcinoma, Hepatocellular|Hepatitis B|Breast Cancer|Lung Cancer|Ovarian Cancer|Cholangiocarcinoma|Prostatic Cancer|Mesothelioma|Cancer, Squamous Cell|Adenoviridae Infections|Muscular Dystrophy, Facioscapulohumeral|Adenocarcinoma|Leukemia, Myeloid, Acute|Endomyocardial Fibrosis|Myocardium|Stomach Cancer|Melanoma|Pancreatic Canc…	23	35	+	-	-	+	+	3
hsa-miR-28-3p	mir-28	chr3	Esophageal Cancer|Pulmonary Disease, Chronic Obstructive|Uterine Cervical Cancer|Colorectal Cancer|Parkinson Disease|Asthma|HIV Infections|Cancer|Adrenocortical Carcinoma|Muscular Disorders, Atrophic|Heart Failure|Hepatitis, Chronic	12	12	-	-	+	+	+	3
hsa-miR-28-5p	mir-28	chr3	Esophageal Cancer|Pulmonary Disease, Chronic Obstructive|Uterine Cervical Cancer|Colorectal Cancer|Parkinson Disease|Asthma|HIV Infections|Cancer|Adrenocortical Carcinoma|Muscular Disorders, Atrophic|Heart Failure|Hepatitis, Chronic	12	12	+	-	+	+	-	3
hsa-miR-302b-3p	mir-302	chr4	Head and Neck Cancer|Carcinoma, Renal Cell|Colonic Cancer|Stomach Cancer|Carcinoma, Hepatocellular|Medulloblastoma|Glioblastoma|Pre-Eclampsia|Cancer|Glioma|Carcinoma|Carcinoma, Embryonal|Skin Cancer|Heart Failure|Thyroid Cancer|Melanoma|Breast Cancer|Ovarian Cancer	18	18	+	+	-	+	-	3
hsa-miR-302c-3p	mir-302	chr4	Head and Neck Cancer|Carcinoma, Renal Cell|Stomach Cancer|Carcinoma, Hepatocellular|Biliary Tract Cancer|Glioblastoma|Pre-Eclampsia|Cancer|Glioma|Carcinoma|Breast Cancer|Salivary Gland Cancer|Skin Cancer|Heart Failure|Melanoma|Ovarian Cancer	16	17	+	+	-	+	-	3
hsa-miR-30c-5p	mir-30	chr1|chr6	Breast Cancer|Cancer|Vascular Calcification|Lung Cancer|Ovarian Cancer|Atrial Fibrillation|Carcinoma, Hepatocellular|Endometrial Cancer|Stomach Cancer|Parkinson Disease|Glioblastoma|Leukemia, Myeloid, Acute|Aortic Aneurysm, Thoracic|Mesothelioma|Carcinoma, Renal Cell|Adenoviridae Infections|Hepatitis C|Heart Failure|Colonic Cancer|Pancreatic Cancer|Prostatic Cancer|Retinoblastoma	22	58	+	-	+	+	-	3
hsa-miR-326	mir-326	chr11	Glioblastoma|Glioma|Lung Cancer|Diabetes Mellitus, Type 1|Carcinoma, Hepatocellular|Multiple Sclerosis|Leukemia-Lymphoma, Adult T-Cell|Brain Cancer|Breast Cancer	9	12	+	-	+	-	+	3
hsa-miR-335-5p	mir-335	chr7	Ovarian Cancer|Prostatic Cancer|Lung Cancer|Carcinoma, Hepatocellular|Meningioma|Stomach Cancer|Glioma|Breast Cancer|Neuroblastoma|Colorectal Cancer|Parkinson Disease|Muscular Dystrophies|Carcinoma, Renal Cell|Astrocytoma|Myotonic Dystrophy|Cancer|Trophoblasts|Eclampsia|Adrenocortical Carcinoma|Multiple Myeloma|Muscular Disorders, Atrophic	21	28	+	-	-	+	+	3
hsa-miR-33b-5p	mir-33	chr17	Medulloblastoma|Inflammation|Myotonic Dystrophy|Lung Cancer	4	4	+	-	-	+	+	3
hsa-miR-340-5p	mir-340	chr5	Colorectal Cancer|Neuroblastoma|Stomach Cancer|Coronary Artery Disease|Breast Cancer|Heart Failure	6	8	-	-	+	+	+	3
hsa-miR-346	mir-346	chr10	Arthritis, Rheumatoid|Schizophrenia|Carcinoma, Hepatocellular|Lupus Vulgaris	4	6	+	-	-	+	+	3
hsa-miR-362-5p	mir-362	chrX	Colorectal Cancer|Crohn Disease|Hand, Foot and Mouth Disease|Melanoma|Carcinoma, Hepatocellular|Adenoviridae Infections|Cerebral Hemorrhage|Stroke|Muscular Disorders, Atrophic	9	10	+	-	-	+	+	3
hsa-miR-369-3p	mir-154	chr14	Leukemia, Myelogenous, Chronic, BCR-ABL Positive	1	1	+	-	+	+	-	3
hsa-miR-374a-5p	mir-374	chrX	Breast Cancer|Stomach Cancer|Parkinson Disease|Carcinoma, Non-Small-Cell Lung	4	4	+	-	+	+	-	3
hsa-miR-378a-3p	mir-378	chr5	Cardiomegaly|Stomach Cancer|Urinary Bladder Cancer|Prostatic Cancer|Myotonic Dystrophy|Carcinoma, Basal Cell|Carcinoma, Renal Cell|Colorectal Cancer|Myocytes, Cardiac|Carcinoma, Non-Small-Cell Lung|Carcinoma, Hepatocellular|Psoriasis|Myelodysplastic Syndromes|Endometrial Cancer|Cancer, Squamous Cell|Cancer|Laryngeal Cancer|Adenoviridae Infections|Melanoma|Leukemia|Polycythemia Vera	21	27	+	-	+	-	+	3
hsa-miR-379-5p	mir-379	chr14	Carcinoma, Hepatocellular|Medulloblastoma|Muscular Disorders, Atrophic	3	4	+	-	-	+	+	3
hsa-miR-381-3p	mir-154	chr14	Myotonic Dystrophy|Lung Cancer|Carcinoma, Renal Cell|Carcinoma, Hepatocellular|Glioblastoma|Mastocytosis, Systemic|Autistic Disorder|Muscular Disorders, Atrophic|Heart Failure	9	9	+	-	-	+	+	3
hsa-miR-410-3p	mir-154	chr14	Glioma|Leukemia, Myelogenous, Chronic, BCR-ABL Positive|Neuroblastoma|Alopecia	4	4	+	-	-	+	+	3
hsa-miR-424-3p	mir-322	chrX	Hypertension|Uterine Cervical Cancer|Leukemia, Myeloid, Acute|Colonic Cancer|Carcinoma, Non-Small-Cell Lung|Tuberculosis, Pulmonary|Hemangioma|Trophoblasts|Adrenocortical Carcinoma|Endometriosis|Retinal Neovascularization|Heart Failure	12	13	+	-	+	-	+	3
hsa-miR-432-5p	mir-432	chr14	HPV Infection|Osteosarcoma|Carcinoma, Hepatocellular|Prolactinoma|Autistic Disorder|Muscular Disorders, Atrophic|Heart Failure	7	8	+	-	-	+	+	3
hsa-miR-433-3p	mir-433	chr14	Myeloproliferative Disorders|Ovarian Cancer|Adenoviridae Infections|Chondrodysplasia Punctata|Stomach Cancer|Lupus Vulgaris|Parkinson Disease	7	7	+	-	-	+	+	3
hsa-miR-448	mir-448	chrX	Hepatitis C	1	1	+	-	-	+	+	3
hsa-miR-449a	mir-449	chr5	Hepatitis C|Ovarian Cancer|Urinary Bladder Cancer|Carcinoma, Non-Small-Cell Lung|Stomach Cancer|Colonic Cancer|Adrenocortical Carcinoma|Salivary Gland Cancer|Prostatic Cancer|Adenocarcinoma	10	10	+	-	-	+	+	3
hsa-miR-450a-5p	mir-450	chrX	Carcinoma, Hepatocellular|Breast Cancer	2	4	+	-	+	+	-	3
hsa-miR-450b-5p	mir-450	chrX	Carcinoma, Hepatocellular|Breast Cancer	2	2	+	-	+	+	-	3
hsa-miR-454-3p	mir-454	chr17	Esophageal Cancer|Colorectal Cancer|Carcinoma, Renal Cell|Adenoviridae Infections|Leukemia	5	5	+	+	-	+	-	3
hsa-miR-486-5p	mir-486	chr8	Esophageal Cancer|Lung Cancer|Atrial Fibrillation|Pancreatic Cancer|Carcinoma, Hepatocellular|Spinal Cord Injuries|Tuberculosis, Pulmonary|Colorectal Cancer|Carcinoma, Squamous Cell|Melanoma|Sezary Syndrome|Stomach Cancer|Barrett Esophagus|Autistic Disorder|Laryngeal Cancer|Diabetes Mellitus, Type 2|Carcinoma, Non-Small-Cell Lung|Breast Cancer|Colonic Cancer|Liver Cancer|Lymphoma|Ovarian Cancer|P…	27	34	+	-	+	+	-	3
hsa-miR-487b-3p	mir-154	chr14	Lung Cancer|Stomach Cancer|Neuroblastoma|Muscular Disorders, Atrophic	4	4	+	-	-	+	+	3
hsa-miR-491-5p	mir-491	chr9	Carcinoma, Hepatocellular|Cerebral Infarction|Multiple Sclerosis|Glioblastoma|Hepatitis C|Retinoblastoma|Colorectal Cancer|Trophoblasts|Head and Neck Cancer|Adrenocortical Carcinoma|Azoospermia	11	12	+	-	+	+	-	3
hsa-miR-494-3p	mir-154	chr14	Cholangiocarcinoma|Lung Cancer|Gastrointestinal Cancer|Medulloblastoma|Stomach Cancer|Uterine Cervical Cancer|Ischemia|Reperfusion Injury|Prion Diseases|Waldenstrom Macroglobulinemia|Lupus Vulgaris|Heart Failure	12	13	+	-	-	+	+	3
hsa-miR-495-3p	mir-329	chr14	Leukemia|Stomach Cancer|Medulloblastoma|Breast Cancer|Salivary Gland Cancer|Muscular Disorders, Atrophic	6	6	+	-	-	+	+	3
hsa-miR-497-5p	mir-497	chr17	Stroke|Carcinoma, Non-Small-Cell Lung|Carcinoma, Hepatocellular|Neuroblastoma|Uterine Cervical Cancer|Colorectal Cancer|Astrocytoma|Carcinoma, Squamous Cell|Breast Cancer|Stomach Cancer|Retinoblastoma|Mesothelioma|Gastrointestinal Cancer|Lung Cancer|Muscular Disorders, Atrophic|Heart Failure	16	20	-	-	+	+	+	3
hsa-miR-502-3p	mir-500	chrX	Ovarian Cancer|Colonic Cancer|Carcinoma, Hepatocellular|Muscular Dystrophies	4	4	+	-	-	+	+	3
hsa-miR-542-3p	mir-542	chrX	Glioma|Colorectal Cancer|Carcinoma, Basal Cell|Lung Cancer|Carcinoma, Hepatocellular|Ovarian Cancer|Cancer|Osteosarcoma|Neuroblastoma|Carcinoma, Squamous Cell|Waldenstrom Macroglobulinemia	11	14	-	-	+	+	+	3
hsa-miR-544a	mir-544	chr14	Glioma|Stomach Cancer	2	2	+	-	-	+	+	3
hsa-miR-671-3p	mir-671	chr7	Prolactinoma|Rectal Cancer|Myelodysplastic Syndromes	3	3	-	-	+	+	+	3
hsa-miR-758-3p	mir-379	chr14	Esophageal Cancer	1	1	+	-	-	+	+	3
hsa-miR-874-3p	mir-874	chr5	Cancer, Squamous Cell|Breast Cancer|Rhinitis, Allergic, Perennial|Carcinoma, Squamous Cell	4	4	+	-	-	+	+	3
hsa-miR-95-3p	mir-95	chr4	HPV Infection|Stomach Cancer|Glioblastoma|Head and Neck Cancer|Colorectal Cancer|Adenocarcinoma|Pancreatic Cancer|Autistic Disorder|Lung Cancer	9	9	+	-	+	-	+	3
hsa-miR-96-5p	mir-96	chr7	Pancreatic Cancer|Urinary Bladder Cancer|Ovarian Cancer|Glioma|Carcinoma, Hepatocellular|Melanoma|Colorectal Cancer|Medulloblastoma|Hodgkin Disease|Prostatic Cancer|Carcinoma, Non-Small-Cell Lung|Lung Cancer|Carcinoma, Ehrlich Tumor|Helplessness, Learned|Breast Cancer|Endometrial Cancer|Pain|Carcinoma|Multiple Sclerosis|Hearing Loss|Retinal Degeneration	21	36	+	-	-	+	+	3
hsa-miR-99a-5p	mir-10	chr21	Diabetes Mellitus, Type 2|Prostate Cancer|Glioblastoma|Esophageal Cancer|Carcinoma, Renal Cell|Endometrial Cancer|Mouth Cancer|Neuroblastoma|Head and Neck Cancer|Carcinoma, Hepatocellular|Pancreatic Cancer|Colorectal Cancer|Psoriasis|Cancer|Precursor Cell Lymphoblastic Leukemia-Lymphoma|Prostatic Cancer|Urinary Bladder Cancer|Melanoma|Adrenal Cortex Cancer|Endometriosis|Lupus Vulgaris|Ovarian Can…	22	25	-	+	+	+	-	3
hsa-miR-133a-3p	mir-133	chr18|chr20	Osteosarcoma|Myocardial Infarction|Colorectal Cancer|Urinary Bladder Cancer|Liver Cirrhosis|Cardiomegaly|Astrocytoma|Esophageal Cancer|Osteoporosis|Ovarian Cancer|Atrial Fibrillation|Prostatic Cancer|Breast Cancer|Head and Neck Cancer|Heart Failure|Lung Cancer|Aortic Aneurysm, Thoracic|Pulmonary Disease, Chronic Obstructive|Hypertrophy|Cardiomyopathy, Hypertrophic|Atherosclerosis|Acute Coronary S…	38	124	+	-	-	+	-	2
hsa-miR-134-5p	mir-134	chr14	Glioblastoma|Carcinoma, Non-Small-Cell Lung|Carcinoma, Renal Cell|Lung Cancer|Carcinoma, Hepatocellular|Pulmonary Embolism|Central Nervous System Diseases|Coronary Artery Disease|Lupus Vulgaris|Fragile X Syndrome	10	10	-	-	-	+	+	2
hsa-miR-141-3p	mir-8	chr12	Azoospermia|Prostatic Cancer|Carcinoma, Renal Cell|Ovarian Cancer|Breast Cancer|Melanoma|Esophageal Cancer|Urinary Bladder Cancer|Hepatitis B|Kidney Cancer|Aortic Valve Stenosis|Mouth Cancer|Carcinoma, Ehrlich Tumor|Endometrial Cancer|Choriocarcinoma|Head and Neck Cancer|Barrett Esophagus|Colorectal Cancer|Endometriosis|Lupus Erythematosus, Systemic|Helplessness, Learned|Carcinoma, Hepatocellular…	29	46	+	-	-	+	-	2
hsa-miR-142-5p	mir-142	chr17	SIV Infection|Urinary Bladder Cancer|Lung Cancer|Colorectal Cancer|Stomach Diseases|Atrial Fibrillation|Eosinophilic Esophagitis|Lung Diseases, Interstitial|Lupus Erythematosus, Systemic|Endometrial Cancer|Leukemia, Myeloid, Acute|Carcinoma, Renal Cell|Stomach Cancer|Hypertrophy|Osteosarcoma|Leukemia-Lymphoma, Adult T-Cell|Hepatitis C|Retinoblastoma|Scleroderma, Systemic|Carcinoma, Squamous Cell|…	36	44	-	-	+	+	-	2
hsa-miR-146b-5p	mir-146	chr10	Thyroid Cancer|Atrial Fibrillation|Eosinophilic Esophagitis|Myotonic Dystrophy|Endometrial Cancer|Obesity|Scleroderma, Systemic|Neuroblastoma|Colorectal Cancer|Stomach Cancer|Sjogren's Syndrome|Infertility, Male|Asthma|Carcinoma, Non-Small-Cell Lung|Multiple Sclerosis|Atherosclerosis|Pancreatic Cancer|Periodontal Diseases|Lung Cancer|Glioblastoma|Carcinoma, Renal Cell|Breast Cancer|Ovarian Cancer…	35	55	-	-	-	+	+	2
hsa-miR-147b	mir-147	chr15	Tuberculosis, Pulmonary|Colorectal Cancer|Biliary Tract Cancer	3	3	+	-	-	-	+	2
hsa-miR-152-3p	mir-148	chr17	Prostatic Cancer|Ovarian Cancer|Glioma|Breast Cancer|Atherosclerosis|Neuroblastoma|Pre-Eclampsia|Endometrial Cancer|Colorectal Cancer|Gastrointestinal Cancer|Colonic Cancer|Carcinoma, Hepatocellular|Adenocarcinoma|Anxiety Disorders|Asthma	15	20	-	-	+	-	+	2
hsa-miR-153-3p	mir-153	chr2|chr7	Glioblastoma|Cancer, Glandular and Epithelial|Prostatic Cancer|Rectal Cancer|Alzheimer Disease|Endometrial Cancer|Medulloblastoma|Ovarian Cancer|Breast Cancer|Melanoma	10	20	+	-	-	+	-	2
hsa-miR-17-3p	mir-17	chr13	Polycystic Kidney Diseases|Breast Cancer|Carcinoma, Hepatocellular|Ovarian Cancer|Glioblastoma|Lung Cancer|Colorectal Cancer|Myelodysplastic Syndromes|Glioma|Endometriosis|Lupus Erythematosus, Systemic|Prostatic Cancer|Leukemia, Myeloid|Nasopharyngeal Cancer|Retinoblastoma|Uterine Cervical Cancer|Osteosarcoma|Colonic Cancer|Carcinoma, Basal Cell|Precursor Cell Lymphoblastic Leukemia-Lymphoma|Pre-…	64	151	-	-	+	-	+	2
hsa-miR-17-5p	mir-17	chr13	Polycystic Kidney Diseases|Breast Cancer|Carcinoma, Hepatocellular|Ovarian Cancer|Glioblastoma|Lung Cancer|Colorectal Cancer|Myelodysplastic Syndromes|Glioma|Endometriosis|Lupus Erythematosus, Systemic|Prostatic Cancer|Leukemia, Myeloid|Nasopharyngeal Cancer|Retinoblastoma|Uterine Cervical Cancer|Osteosarcoma|Colonic Cancer|Carcinoma, Basal Cell|Precursor Cell Lymphoblastic Leukemia-Lymphoma|Pre-…	64	151	-	-	+	+	-	2
hsa-miR-181a-5p	mir-181	chr1|chr9	Breast Cancer|Stroke|Osteosarcoma|PRRSV Infection|Leukemia|Inflammation|Leukemia, Myeloid, Acute|Cancer|Precursor Cell Lymphoblastic Leukemia-Lymphoma|Uterine Cervical Cancer|Colorectal Cancer|Leukemia, Lymphocytic, Chronic, B-Cell|Stomach Cancer|Melanoma|Coronary Artery Disease|Multiple Myeloma|Leukemia, Myelogenous, Chronic, BCR-ABL Positive|Myelodysplastic Syndromes|Pre-Eclampsia|Osteoarthriti…	39	125	-	+	-	+	-	2
hsa-miR-181d-5p	mir-181	chr19	Ovarian Cancer|Carcinoma, Basal Cell|Leukemia, Myeloid, Acute|Glioma|Carcinoma, Hepatocellular|Head and Neck Cancer|Carcinoma, Squamous Cell|Myelodysplastic Syndromes|Cancer, Squamous Cell|Glioblastoma|Autistic Disorder|Leukemia, Promyelocytic, Acute	12	15	+	-	-	-	+	2
hsa-miR-183-5p	mir-183	chr7	Prostate Cancer|Urinary Bladder Cancer|Glioma|Osteosarcoma|Esophageal Cancer|Endometrial Cancer|Ovarian Cancer|Medulloblastoma|Carcinoma, Hepatocellular|Carcinoma, Basal Cell|Hodgkin Disease|Lung Cancer|Pheochromocytoma|Stomach Cancer|Pancreatic Cancer|Prostatic Cancer|Carcinoma, Non-Small-Cell Lung|Glioblastoma|Breast Cancer|Carcinoma, Ehrlich Tumor|Helplessness, Learned|Melanoma|Adenocarcinoma|…	28	45	-	-	-	+	+	2
hsa-miR-18b-5p	mir-17	chrX	Melanoma|Breast Cancer|Carcinoma, Basal Cell|Carcinoma, Squamous Cell|Hepatitis B|Carcinoma, Hepatocellular|Heart Failure|Colorectal Cancer|Gastrointestinal Cancer|Endometrial Cancer|Adenoviridae Infections|Toxoplasmosis|Glioma|Lung Cancer|Stomach Cancer|Head and Neck Cancer|Cancer|Lymphoma	18	23	-	-	+	+	-	2
hsa-miR-195-5p	mir-15	chr17	Breast Cancer|Adrenocortical Carcinoma|Carcinoma, Hepatocellular|Colorectal Cancer|Tongue Cancer|Glioma|Stomach Cancer|Myocardial Infarction|Osteosarcoma|Melanoma|Alzheimer Disease|Carcinoma, Renal Cell|Carcinoma, Squamous Cell|Urinary Bladder Cancer|Glioblastoma|Heart Failure|Schizophrenia|Myocytes, Cardiac|Head and Neck Cancer|Prostatic Cancer|Leukemia, Lymphocytic, Chronic, B-Cell|Aortic Valve…	31	63	-	-	+	+	-	2
hsa-miR-196b-5p	mir-196	chr7	Esophageal Cancer|Endometriosis|Glioma|Glioblastoma|Leukemia|Stomach Cancer|Pancreatic Cancer|Precursor Cell Lymphoblastic Leukemia-Lymphoma|Leukemia, Myeloid, Acute|Hepatitis C|Urinary Bladder Cancer|Crohn Disease|Prostatic Cancer|Adenoviridae Infections|Leukemia, Lymphocytic, Chronic, B-Cell|Neutropenia|Cancer	17	23	-	-	+	+	-	2
hsa-miR-199b-5p	mir-199	chr9	Cardiomyopathies|Cancer|Breast Cancer|Endometrial Cancer|Carcinoma, Renal Cell|Prolactinoma|Heart Failure|Medulloblastoma|Leukemia, Myeloid, Acute|Stomach Cancer|Thyroid Cancer|Parkinson Disease|Pancreatic Cancer|Carcinoma, Hepatocellular|Carcinoma, Non-Small-Cell Lung|Colorectal Cancer|Hepatoblastoma|Choriocarcinoma|Leukemia|Muscular Disorders, Atrophic|Urinary Bladder Cancer|Lung Cancer|Hepatit…	23	29	+	-	-	+	-	2
hsa-miR-200a-3p	mir-8	chr1	Cancer|Carcinoma, Hepatocellular|Esophageal Cancer|Endometrial Cancer|Colorectal Cancer|Stomach Cancer|Breast Cancer|Prostatic Cancer|Ovarian Cancer|Carcinoma, Renal Cell|Melanoma|Huntington Disease|Urinary Bladder Cancer|Thyroid Cancer|Leiomyoma|Pancreatic Cancer|Diabetic Nephropathies|Lymphoma|Mouth Cancer|Carcinoma, Ehrlich Tumor|Barrett Esophagus|Endometriosis|Lung Cancer|Lupus Erythematosus,…	35	88	-	+	-	+	-	2
hsa-miR-20b-5p	mir-17	chrX	Uterine Cervical Cancer|Lung Diseases, Interstitial|Carcinoma, Squamous Cell|Pre-Eclampsia|Glioblastoma|Ovarian Cancer|Mesothelioma|Laryngeal Cancer|Diabetes Mellitus, Type 2|Melanoma|Lymphoma, Mantle-Cell|Toxoplasmosis|Glioma|Breast Cancer|Carcinoma, Hepatocellular|Salivary Gland Cancer|Stomach Cancer|Schizophrenia|Cancer|Lymphoma	20	24	-	+	-	+	-	2
hsa-miR-216a-5p	mir-216	chr2	Carcinoma, Hepatocellular|Pancreatic Cancer|Heart Failure|Fatty Liver|Melanoma|Lung Cancer	6	9	+	-	-	+	-	2
hsa-miR-221-3p	mir-221	chrX	Obesity|Uterine Cervical Cancer|Pancreatic Cancer|HEV|Leukemia, lymphoblastic, Acute|Ovarian Cancer|Thyroid Cancer|HIV|Multiple Myeloma|Melanoma|Osteosarcoma|Prostatic Cancer|Carcinoma, Hepatocellular|Asthma|Myotonic Dystrophy|Urinary Bladder Cancer|Glioma|Stomach Cancer|Breast Cancer|Glioblastoma|Hypertrophy|Liver Cirrhosis|Lung Cancer|Colonic Cancer|Hepatitis B|Colorectal Cancer|Carcinoma, Non-…	54	129	-	+	-	+	-	2
hsa-miR-223-3p	mir-223	chrX	Esophageal Cancer|Barrett Esophagus|Osteosarcoma|Nasopharyngeal Cancer|Atrial Fibrillation|Lymphoma, Large B-Cell, Diffuse|Arthritis, Rheumatoid|Stomach Cancer|Myocardial Infarction|Sepsis|Carcinoma, Hepatocellular|Precursor Cell Lymphoblastic Leukemia-Lymphoma|Head and Neck Cancer|Heart Failure|Eosinophilic Esophagitis|Lymphoproliferative Disorders|Leukemia, Lymphocytic, Chronic, B-Cell|Carcinom…	41	64	+	-	-	+	-	2
hsa-miR-23a-3p	mir-23	chr19	Colorectal Cancer|Gastric Cancer|Endometriosis|Lung Cancer|Astrocytoma|Pancreatic Cancer|Crohn Disease|Breast Cancer|Carcinoma, Hepatocellular|Vascular Diseases|Heart Diseases|Periodontitis|Heart Failure|Hypertrophy|Atrophy|Ischemia|Cancer, Squamous Cell|Cardiomyopathy, Hypertrophic|Leukemia, Myeloid|Child Development Disorders, Pervasive|Carcinoma|Hepatitis C|Autistic Disorder|Lupus Vulgaris	24	32	-	-	+	+	-	2
hsa-miR-23b-3p	mir-23	chr9	Endometriosis|Breast Cancer|Prostatic Cancer|Carcinoma, Renal Cell|Glioblastoma|Inflammation|Prolactinoma|Hepatitis B|Pain|Colonic Cancer|Cancer, Squamous Cell|Uterine Cervical Cancer|Kidney Cancer|Melanoma|Cryptosporidium|Autistic Disorder|Adrenocortical Carcinoma|Salivary Gland Cancer|Heart Failure|Cardiomyopathy, Hypertrophic|Leukemia, Lymphocytic, Chronic, B-Cell	21	27	-	+	-	+	-	2
hsa-miR-27a-3p	mir-27	chr19	Esophageal Cancer|Uterine Cervical Cancer|Breast Cancer|Colorectal Cancer|Carcinoma, Oral|Hepatitis C|Ovarian Cancer|Pancreatic Cancer|Glioma|Stomach Cancer|Leukemia, Myeloid, Acute|Carcinoma, Hepatocellular|Cardiomyopathies|Lung Cancer|Carcinoma, Renal Cell|Urinary Bladder Cancer|Prostatic Cancer|Vascular Diseases|Heart Diseases|Carcinoma, Non-Small-Cell Lung|Leukemia|Adenoviridae Infections|End…	28	52	-	-	+	+	-	2
hsa-miR-299-5p	mir-299	chr14	Breast Cancer|Salivary Gland Cancer|Leukemia, Myeloid, Acute|Muscular Disorders, Atrophic|Heart Failure	5	5	+	-	-	-	+	2
hsa-miR-29a-3p	mir-29	chr7	Heart Failure|Colorectal Cancer|Cancer|Hepatitis B|Melanoma|Osteosarcoma|Leukemia, Myeloid, Chronic-Phase|Lymphoma, B-Cell|Prostatic Cancer|Multiple Sclerosis|Breast Cancer|Leukemia, Myeloid, Acute|Liver Diseases|Mouth Cancer|Muscular Dystrophy, Duchenne|Colonic Cancer|Crohn Disease|Lung Cancer|Rhabdomyosarcoma|Diabetic Nephropathies|Biliary Atresia|Alzheimer Disease|Kidney Diseases|HIV|Influenza…	49	77	-	-	-	+	+	2
hsa-miR-301a-3p	mir-130	chr17	Diabetes Mellitus|Colorectal Cancer|Stomach Cancer|Prostatic Cancer|Demyelinating Diseases|Carcinoma, Hepatocellular|Periodontitis|Parkinson Disease|Breast Cancer|Lung Cancer|Adrenocortical Carcinoma|Salivary Gland Cancer	12	13	-	-	-	+	+	2
hsa-miR-301b	mir-130	chr22	Prostatic Cancer|Breast Cancer|Adrenocortical Carcinoma|Salivary Gland Cancer	4	4	-	-	-	+	+	2
hsa-miR-30a-3p	mir-30	chr6	Ovarian Cancer|Carcinoma, Non-Small-Cell Lung|Colorectal Cancer|Lupus Erythematosus, Systemic|Breast Cancer|Glioma|Myocardial Infarction|Leukemia, Myelogenous, Chronic, BCR-ABL Positive|Atrial Fibrillation|Leukemia, Myeloid, Chronic-Phase|Eosinophilic Esophagitis|Colonic Cancer|Carcinoma, Hepatocellular|Periodontitis|Carcinoma, Squamous Cell|Aortic Aneurysm, Thoracic|Parkinson Disease|Liver Cance…	32	47	-	+	+	-	-	2
hsa-miR-30a-5p	mir-30	chr6	Ovarian Cancer|Carcinoma, Non-Small-Cell Lung|Colorectal Cancer|Lupus Erythematosus, Systemic|Breast Cancer|Glioma|Myocardial Infarction|Leukemia, Myelogenous, Chronic, BCR-ABL Positive|Atrial Fibrillation|Leukemia, Myeloid, Chronic-Phase|Eosinophilic Esophagitis|Colonic Cancer|Carcinoma, Hepatocellular|Periodontitis|Carcinoma, Squamous Cell|Aortic Aneurysm, Thoracic|Parkinson Disease|Liver Cance…	32	47	-	+	+	-	-	2
hsa-miR-30d-5p	mir-30	chr8	Carcinoma, Non-Small-Cell Lung|Carcinoma, Renal Cell|Cancer|Prostatic Cancer|Ovarian Cancer|Atrial Fibrillation|Thyroid Cancer|Carcinoma, Hepatocellular|Aortic Aneurysm, Thoracic|Carcinoma, Squamous Cell|Lung Cancer|Hepatitis C|Lupus Vulgaris|Schizophrenia|Breast Cancer|Melanoma	16	23	-	+	-	+	-	2
hsa-miR-30e-3p	mir-30	chr1	Carcinoma, Non-Small-Cell Lung|Heart Failure|Ovarian Cancer|Lung Diseases, Interstitial|Glioma|Obesity|Periodontal Diseases|Aortic Aneurysm, Thoracic|Melanoma|Schizophrenia|Cancer|Mesothelioma|Lymphoma, B-Cell|Lung Cancer	14	17	-	-	+	-	+	2
hsa-miR-31-5p	mir-31	chr9	Esophageal Cancer|Ovarian Cancer|Cancer|Urinary Bladder Cancer|Breast Cancer|Colorectal Cancer|Colonic Cancer|Psoriasis|Prostatic Cancer|Melanoma|Mouth Cancer|Pancreatic Cancer|Lupus Erythematosus, Systemic|Leukoplakia, Oral|Head and Neck Cancer|Pulmonary Fibrosis|Leukemia, Myelogenous, Chronic, BCR-ABL Positive|Sarcoma, Ewing|Scleroderma, Systemic|Lung Cancer|Barrett Esophagus|Leukemia|Stomach C…	39	66	+	-	-	+	-	2
hsa-miR-320a	mir-320	chr8	Stomach Cancer|Myasthenia Gravis|Prostatic Cancer|Diabetes Mellitus|Colorectal Cancer|Carcinoma, Renal Cell|Breast Cancer|Heart Failure|Carcinoma, Hepatocellular|Diabetes Mellitus, Type 2|Ischemia|Cystitis, Interstitial|Muscular Disorders, Atrophic|Melanoma|Ovarian Cancer	15	19	+	-	-	-	+	2
hsa-miR-323a-3p	mir-154	chr14	Glioblastoma|Pregnancy, Ectopic|Medulloblastoma|Leukemia, Myeloid, Acute|Thyroid Cancer	5	5	-	-	-	+	+	2
hsa-miR-330-5p	mir-330	chr19	Colorectal Cancer|Lung Cancer|Colonic Cancer|Carcinoma, Hepatocellular|Prostatic Cancer|Melanoma|Heart Failure	7	8	-	-	-	+	+	2
hsa-miR-338-3p	mir-338	chr17	Colorectal Cancer|Hepatitis B|Uterine Cervical Cancer|Pancreatic Cancer|Medulloblastoma|Multiple Sclerosis|Carcinoma, Hepatocellular|Gastrointestinal Cancer|Cancer, Squamous Cell|Adenoviridae Infections|Lung Cancer|Melanoma|Neurodegenerative Diseases|Ovarian Cancer|Breast Cancer	15	18	-	-	+	+	-	2
hsa-miR-33a-5p	mir-33	chr22	Lung Cancer|Colorectal Cancer|Inflammation|Myotonic Dystrophy|Adenoviridae Infections	5	6	+	-	-	+	-	2
hsa-miR-342-3p	mir-342	chr14	Atherosclerosis|Breast Cancer|Leukemia, Myeloid, Acute|Lymphoma|Prolactinoma|Pre-Eclampsia|Stomach Cancer|Tuberculosis, Pulmonary|Esophageal Cancer|Colorectal Cancer|Glioblastoma|Leukemia, Lymphocytic, Chronic, B-Cell|Adenoviridae Infections|Melanoma|Sepsis|Prion Diseases|Neurodegenerative Diseases|Multiple Myeloma|Heart Failure|Hepatitis, Chronic	20	23	-	-	-	+	+	2
hsa-miR-376b-3p	mir-368	chr14	Graves Disease|Myocardial Ischemia|Adrenocortical Carcinoma	3	3	+	-	-	-	+	2
hsa-miR-377-3p	mir-154	chr14	Diabetic Nephropathies|Heart Failure	2	2	+	-	-	+	-	2
hsa-miR-382-5p	mir-154	chr14	HIV Infections|Adrenocortical Adenoma|Leukemia, Myeloid, Acute|Heart Failure	4	4	+	-	-	+	-	2
hsa-miR-409-5p	mir-154	chr14	Breast Cancer|Prostatic Cancer|Stomach Cancer|Carcinoma, Hepatocellular|Medulloblastoma|Salivary Gland Cancer	6	7	+	-	-	+	-	2
hsa-miR-421	mir-95	chrX	Carcinoma, Squamous Cell|Stomach Cancer|Carcinoma, Hepatocellular|Biliary Tract Cancer|Tuberculosis, Pulmonary|Adenoviridae Infections	6	9	+	-	+	-	-	2
hsa-miR-423-3p	mir-423	chr17	Myocardial Infarction|Breast Cancer|Heart Failure|Carcinoma, Hepatocellular|Colorectal Cancer|Psoriasis|Lupus Nephritis|Carcinoma|Carcinoma, Squamous Cell|Lupus Vulgaris	10	14	-	-	+	+	-	2
hsa-miR-424-5p	mir-322	chrX	Hypertension|Uterine Cervical Cancer|Leukemia, Myeloid, Acute|Colonic Cancer|Carcinoma, Non-Small-Cell Lung|Tuberculosis, Pulmonary|Hemangioma|Trophoblasts|Adrenocortical Carcinoma|Endometriosis|Retinal Neovascularization|Heart Failure	12	13	-	-	+	+	-	2
hsa-miR-425-3p	mir-425	chr3	Breast Cancer|Carcinoma, Renal Cell|Pancreatic Cancer|Esophageal Cancer|Carcinoma, Hepatocellular|Glioblastoma	6	7	+	-	+	-	-	2
hsa-miR-425-5p	mir-425	chr3	Breast Cancer|Carcinoma, Renal Cell|Pancreatic Cancer|Esophageal Cancer|Carcinoma, Hepatocellular|Glioblastoma	6	7	-	-	+	-	+	2
hsa-miR-451a	mir-451	chr17	Carcinoma, Non-Small-Cell Lung|Carcinoma, Hepatocellular|Glioblastoma|Esophageal Cancer|Pancreatic Cancer|Leukemia, Myelogenous, Chronic, BCR-ABL Positive|Carcinoma, Renal Cell|Glioma|Stomach Cancer|Tuberculosis, Pulmonary|Colorectal Cancer|Diabetic Nephropathies|Breast Cancer|Leukemia-Lymphoma, Adult T-Cell|Erythropoiesis|Myocardial Infarction|Trophoblasts|Gastrointestinal Cancer|Precursor B-Cel…	22	31	-	-	+	-	+	2
hsa-miR-452-5p	mir-452	chrX	Esophageal Cancer|Prostatic Cancer|Urinary Bladder Cancer|Breast Cancer|Medulloblastoma|Glioblastoma|Adenoviridae Infections|Melanoma|Carcinoma, Renal Cell|Muscular Disorders, Atrophic|Heart Failure	11	11	-	-	+	-	+	2
hsa-miR-455-5p	mir-455	chr9	Carcinoma, Basal Cell|Esophageal Cancer|Glioblastoma|Head and Neck Cancer	4	4	-	-	+	-	+	2
hsa-miR-490-5p	mir-490	chr7	Leiomyoma|Carcinoma, Hepatocellular|Sarcoma, Ewing's	3	3	-	+	-	+	-	2
hsa-miR-493-3p	mir-493	chr14	Prolactinoma|Colonic Cancer|Urinary Bladder Cancer|Carcinoma, Hepatocellular|Breast Cancer	5	5	+	-	+	-	-	2
hsa-miR-499a-3p	mir-499	chr20	Carcinoma, Squamous Cell|Carcinoma, Hepatocellular|Breast Cancer|Heart Failure|Myocardial Infarction|Abortion, Habitual|Coronary Artery Disease|Arthritis, Rheumatoid|Colorectal Cancer|Pulmonary Disease, Chronic Obstructive|Tuberculosis, Pulmonary|Ovarian Cancer|Esophageal Cancer|Myocarditis|Cardiomyopathy, Dilated|Lung Cancer|Carcinoma, Non-Small-Cell Lung|Lymphoma|Head and Neck Cancer	19	28	-	-	+	+	-	2
hsa-miR-500a-5p	mir-500	chrX	Carcinoma, Hepatocellular|Cystitis, Interstitial|Lupus Vulgaris|Heart Failure	4	4	+	-	-	+	-	2
hsa-miR-504-5p	mir-504	chrX	Glioblastoma|Medulloblastoma|Carcinoma, Squamous Cell|Endometriosis	4	4	-	-	-	+	+	2
hsa-miR-505-3p	mir-505	chrX	Breast Cancer|Adenoviridae Infections	2	2	+	-	-	+	-	2
hsa-miR-532-3p	mir-188	chrX	Ovarian Cancer|Crohn Disease|Carcinoma, Hepatocellular|Cancer|Melanoma	5	5	-	-	+	+	-	2
hsa-miR-539-5p	mir-154	chr14	Lymphoma|Glioblastoma|Medulloblastoma|Mastocytosis, Systemic|Autistic Disorder	5	5	+	-	-	-	+	2
hsa-miR-551a	mir-551	chr1	Stomach Cancer	1	1	-	-	-	+	+	2
hsa-miR-574-3p	mir-574	chr4	Esophageal Cancer|Prostate Cancer|Lung Cancer|Stomach Cancer|Colorectal Cancer|Sepsis|Prostatic Cancer|Pre-Eclampsia|Urinary Bladder Cancer|Endometriosis|Carcinoma, Non-Small-Cell Lung|SARS Virus	12	12	-	-	+	-	+	2
hsa-miR-582-5p	mir-582	chr5	Adenoviridae Infections	1	1	+	-	-	+	-	2
hsa-miR-590-3p	mir-590	chr7	Rectal Cancer|Carcinoma, Hepatocellular|Leukemia, Myeloid, Acute|Alzheimer Disease	4	4	-	-	-	+	+	2
hsa-miR-599	mir-599	chr8	Multiple Sclerosis	1	1	+	-	-	-	+	2
hsa-miR-615-5p	mir-615	chr12	Carcinoma, Hepatocellular|Leukemia, Myelogenous, Chronic, BCR-ABL Positive|Colonic Cancer|Lupus Vulgaris	4	4	+	-	-	+	-	2
hsa-miR-652-3p	mir-652	chrX	Colorectal Cancer|Liver Cirrhosis|Osteosarcoma|Autistic Disorder	4	4	+	-	-	+	-	2
hsa-miR-660-5p	mir-188	chrX	Leukemia	1	1	-	-	-	+	+	2
hsa-miR-671-5p	mir-671	chr7	Prolactinoma|Rectal Cancer|Myelodysplastic Syndromes	3	3	+	-	-	+	-	2
hsa-miR-744-5p	mir-744	chr17	Stomach Cancer|Carcinoma, Hepatocellular|Head and Neck Cancer|Adenoviridae Infections	4	4	+	-	+	-	-	2
hsa-miR-7-5p	mir-7	chr15|chr19|chr9	Uterine Cervical Cancer|Breast Cancer|Azoospermia|Glioma|Parkinson Disease|Melanoma|Colorectal Cancer|Neuroblastoma|Lung Cancer|Head and Neck Cancer|Urinary Bladder Cancer|Mouth Cancer|Pulmonary Disease, Chronic Obstructive|Stomach Cancer|Eosinophilic Esophagitis|Carcinoma, Hepatocellular|Rhinitis, Allergic, Perennial|Glioblastoma|Carcinoma, Renal Cell|Carcinoma, Non-Small-Cell Lung|Cancer|Thyroi…	30	124	-	-	-	+	+	2
hsa-miR-767-5p	mir-767	chrX	Rhinitis, Allergic, Perennial|Melanoma	2	2	+	-	-	+	-	2
hsa-miR-873-5p	mir-873	chr9	Glioblastoma|Endometriosis	2	2	+	-	-	+	-	2
hsa-miR-935	mir-935	chr19	Medulloblastoma	1	1	+	-	+	-	-	2
hsa-miR-93-5p	mir-17	chr7	Ovary Syndrome|Colorectal Cancer|Carcinoma, Non-Small-Cell Lung|Carcinoma, Hepatocellular|Breast Cancer|Laryngeal Cancer|Stomach Cancer|Leiomyoma|Carcinoma, Basal Cell|Neuroblastoma|Ovarian Cancer|Carcinoma, Renal Cell|Osteosarcoma|Burkitt Lymphoma|Mycosis Fungoides|Toxoplasmosis|Adenocarcinoma|Glioma|Cancer|Prostatic Cancer|Trophoblasts|Lung Cancer|Urinary Bladder Cancer|Autistic Disorder|Melano…	25	38	-	-	-	+	+	2
hsa-miR-129-1-3p	mir-129	chr7	Colorectal Cancer|Carcinoma, Hepatocellular|Lymphoma, Large B-Cell, Diffuse|Stomach Cancer|Breast Cancer|Scleroderma, Systemic|Thyroid Cancer|Cancer, Squamous Cell|Brain Cancer|Autistic Disorder	10	14	-	-	-	+	-	1
hsa-miR-1302	mir-1302	chr1|chr12|chr15|chr19|chr2|chr20|chr7|chr8|chr9	Infertility, Male|Adenoviridae Infections	2	16	-	-	-	+	-	1
hsa-miR-133a-5p	mir-133	chr18|chr20	Osteosarcoma|Myocardial Infarction|Colorectal Cancer|Urinary Bladder Cancer|Liver Cirrhosis|Cardiomegaly|Astrocytoma|Esophageal Cancer|Osteoporosis|Ovarian Cancer|Atrial Fibrillation|Prostatic Cancer|Breast Cancer|Head and Neck Cancer|Heart Failure|Lung Cancer|Aortic Aneurysm, Thoracic|Pulmonary Disease, Chronic Obstructive|Hypertrophy|Cardiomyopathy, Hypertrophic|Atherosclerosis|Acute Coronary S…	38	124	-	-	+	-	-	1
hsa-miR-139-3p	mir-139	chr11	Glioma|Urinary Bladder Cancer|Colorectal Cancer|Carcinoma, Renal Cell|Carcinoma, Basal Cell|Carcinoma, Hepatocellular|Lymphoma|Breast Cancer|Stomach Cancer|Glioblastoma|Adrenocortical Carcinoma|Heart Failure|Neurodegenerative Diseases	13	18	-	-	+	-	-	1
hsa-miR-139-5p	mir-139	chr11	Glioma|Urinary Bladder Cancer|Colorectal Cancer|Carcinoma, Renal Cell|Carcinoma, Basal Cell|Carcinoma, Hepatocellular|Lymphoma|Breast Cancer|Stomach Cancer|Glioblastoma|Adrenocortical Carcinoma|Heart Failure|Neurodegenerative Diseases	13	18	+	-	-	-	-	1
hsa-miR-140-3p	mir-140	chr16	Breast Cancer|Carcinoma, Hepatocellular|Osteoarthritis|Carcinoma, Basal Cell|Colorectal Cancer|Mouth Cancer|Ovarian Cancer|Stomach Cancer|Hand, Foot and Mouth Disease|Carcinoma, Squamous Cell|Colonic Cancer|Osteosarcoma|Arthritis|Salivary Gland Cancer|Autistic Disorder|Muscular Disorders, Atrophic|Lung Cancer	17	23	-	-	-	+	-	1
hsa-miR-140-5p	mir-140	chr16	Breast Cancer|Carcinoma, Hepatocellular|Osteoarthritis|Carcinoma, Basal Cell|Colorectal Cancer|Mouth Cancer|Ovarian Cancer|Stomach Cancer|Hand, Foot and Mouth Disease|Carcinoma, Squamous Cell|Colonic Cancer|Osteosarcoma|Arthritis|Salivary Gland Cancer|Autistic Disorder|Muscular Disorders, Atrophic|Lung Cancer	17	23	-	-	-	+	-	1
hsa-miR-142-3p	mir-142	chr17	SIV Infection|Urinary Bladder Cancer|Lung Cancer|Colorectal Cancer|Stomach Diseases|Atrial Fibrillation|Eosinophilic Esophagitis|Lung Diseases, Interstitial|Lupus Erythematosus, Systemic|Endometrial Cancer|Leukemia, Myeloid, Acute|Carcinoma, Renal Cell|Stomach Cancer|Hypertrophy|Osteosarcoma|Leukemia-Lymphoma, Adult T-Cell|Hepatitis C|Retinoblastoma|Scleroderma, Systemic|Carcinoma, Squamous Cell|…	36	44	-	-	-	+	-	1
hsa-miR-144-3p	mir-144	chr17	Alzheimer Disease|Nasopharyngeal Cancer|Colorectal Cancer|Leukemia, Myelogenous, Chronic, BCR-ABL Positive|Carcinoma, Renal Cell|Eosinophilic Esophagitis|Thyroid Cancer|Carcinoma, Hepatocellular|Tuberculosis, Pulmonary|Medulloblastoma|Diabetes Mellitus, Type 2|Laryngeal Cancer|Salivary Gland Cancer	13	17	-	-	-	+	-	1
hsa-miR-144-5p	mir-144	chr17	Alzheimer Disease|Nasopharyngeal Cancer|Colorectal Cancer|Leukemia, Myelogenous, Chronic, BCR-ABL Positive|Carcinoma, Renal Cell|Eosinophilic Esophagitis|Thyroid Cancer|Carcinoma, Hepatocellular|Tuberculosis, Pulmonary|Medulloblastoma|Diabetes Mellitus, Type 2|Laryngeal Cancer|Salivary Gland Cancer	13	17	-	+	-	-	-	1
hsa-miR-145-3p	mir-145	chr5	Carcinoma, Non-Small-Cell Lung|Stroke|Heart Failure|Head and Neck Cancer|Carcinoma, Squamous Cell|Colorectal Cancer|Carcinoma, Hepatocellular|Prostate Cancer|Carcinoma, Renal Cell|Melanoma|Prostatic Cancer|Urinary Bladder Cancer|Glioma|Hypertension|Atherosclerosis|Endometriosis|Choriocarcinoma|Stomach Cancer|Neuroblastoma|Lupus Erythematosus, Systemic|Meningioma|Breast Cancer|Myelodysplastic Synd…	57	155	-	-	+	-	-	1
hsa-miR-148a-5p	mir-148	chr7	Carcinoma, Non-Small-Cell Lung|Gastric Cancer|Colorectal Cancer|Breast Cancer|Endometrial Cancer|Carcinoma, Hepatocellular|Multiple Myeloma|Myositis Ossificans|Stomach Cancer|Hand, Foot and Mouth Disease|Ovarian Cancer|Pancreatic Cancer|Muscular Dystrophies|Amyloidosis|Glioblastoma|Medulloblastoma|Gastrointestinal Cancer|Esophageal Cancer|Carcinoma, Squamous Cell|Panic Disorder|Melanoma|Adenoviri…	31	44	-	-	+	-	-	1
hsa-miR-151a-3p	mir-28	chr8	Nasopharyngeal Cancer|Stomach Cancer|Carcinoma, Non-Small-Cell Lung|Prostatic Cancer|Breast Cancer|Thyroid Cancer|Carcinoma, Renal Cell|Carcinoma, Hepatocellular|Parkinson Disease|Anemia, Sickle Cell|Melanoma|Cancer|Glioblastoma|Leukemia, Lymphocytic, Chronic, B-Cell|Adenocarcinoma|Muscular Disorders, Atrophic|Ovarian Cancer	17	20	+	-	-	-	-	1
hsa-miR-153-5p	mir-153	chr7	Glioblastoma|Cancer, Glandular and Epithelial|Prostatic Cancer|Rectal Cancer|Alzheimer Disease|Endometrial Cancer|Medulloblastoma|Ovarian Cancer|Breast Cancer|Melanoma	10	11	-	+	-	-	-	1
hsa-miR-154-5p	mir-154	chr14	Prostatic Cancer|Graves Disease|Salivary Gland Cancer|Leukemia, Myeloid, Acute|Muscular Disorders, Atrophic	5	5	-	-	-	+	-	1
hsa-miR-15a-5p	mir-15	chr13	Esophageal Cancer|Cancer|Ischemia|Neuroblastoma|Multiple Myeloma|Melanoma|Osteosarcoma|Myocardial Ischemia|Reperfusion Injury|Sepsis|Odontogenic Tumors|Urinary Bladder Cancer|Carcinoma, Hepatocellular|Colonic Cancer|Carcinoma, Squamous Cell|Multiple Sclerosis|Leukemia|Kidney Cancer|Breast Cancer|Leukemia, Lymphocytic, Chronic, B-Cell|Leukemia, Myeloid, Acute|Arthritis, Rheumatoid|Lymphoma, Mantle…	43	80	-	-	-	+	-	1
hsa-miR-181a-3p	mir-181	chr1	Breast Cancer|Stroke|Osteosarcoma|PRRSV Infection|Leukemia|Inflammation|Leukemia, Myeloid, Acute|Cancer|Precursor Cell Lymphoblastic Leukemia-Lymphoma|Uterine Cervical Cancer|Colorectal Cancer|Leukemia, Lymphocytic, Chronic, B-Cell|Stomach Cancer|Melanoma|Coronary Artery Disease|Multiple Myeloma|Leukemia, Myelogenous, Chronic, BCR-ABL Positive|Myelodysplastic Syndromes|Pre-Eclampsia|Osteoarthriti…	39	65	-	+	-	-	-	1
hsa-miR-181b-5p	mir-181	chr1|chr9	Breast Cancer|PRRSV Infection|Glioma|Precursor Cell Lymphoblastic Leukemia-Lymphoma|Stomach Cancer|Glioblastoma|Leukemia, Lymphocytic, Chronic, B-Cell|Pancreatic Cancer|Liver Cirrhosis|Osteosarcoma|Leukemia, Myeloid, Acute|Colorectal Cancer|Periodontitis|Schizophrenia|Tuberculosis, Pulmonary|Carcinoma, Hepatocellular|Head and Neck Cancer|Carcinoma, Squamous Cell|Retinoblastoma|Cancer, Squamous Ce…	34	98	-	-	-	+	-	1
hsa-miR-181c-5p	mir-181	chr19	PRRSV Infection|Stomach Cancer|Carcinoma, Basal Cell|Osteosarcoma|Fanconi Anemia|Leukemia, Myeloid, Acute|Alzheimer Disease|Carcinoma, Hepatocellular|Glioblastoma|Myelodysplastic Syndromes|Cancer, Squamous Cell|Precursor Cell Lymphoblastic Leukemia-Lymphoma|Leukemia, Lymphocytic, Chronic, B-Cell|Lung Cancer	14	21	-	-	+	-	-	1
hsa-miR-188-3p	mir-188	chrX	Rectal Cancer|Myocytes, Cardiac|Salivary Gland Cancer	3	3	-	-	-	+	-	1
hsa-miR-188-5p	mir-188	chrX	Rectal Cancer|Myocytes, Cardiac|Salivary Gland Cancer	3	3	-	-	-	+	-	1
hsa-miR-18a-5p	mir-17	chr13	Polycystic Kidney Diseases|Colorectal Cancer|Carcinoma, Squamous Cell|Glioma|Stomach Cancer|Arthritis, Rheumatoid|Glioblastoma|Colonic Cancer|Nasopharyngeal Cancer|Retinoblastoma|Carcinoma, Hepatocellular|Osteosarcoma|Carcinoma, Basal Cell|Hemangiosarcoma|Leukemia, Lymphocytic, Chronic, B-Cell|Ovarian Cancer|Lymphoma, Mantle-Cell|Pancreatic Cancer|Obesity|Burkitt Lymphoma|Urinary Bladder Cancer|M…	49	98	-	-	-	+	-	1
hsa-miR-190a-3p	mir-190	chr15	Neuroblastoma|Colorectal Cancer|Meningioma|Carcinoma, Hepatocellular|Pancreatic Cancer	5	5	-	+	-	-	-	1
hsa-miR-193b-5p	mir-193	chr16	Cancer|Atrial Fibrillation|Uterine Cervical Cancer|Prostatic Cancer|Myotonic Dystrophy|Aging|Endometrial Cancer|Carcinoma, Non-Small-Cell Lung|Eosinophilic Esophagitis|Stomach Cancer|Ovarian Cancer|Melanoma|Lymphoma, B-Cell|Breast Cancer|Leukemia, Myeloid, Acute|Medulloblastoma|Hematologic Cancer|Head and Neck Cancer|Adenocarcinoma|Autistic Disorder	20	24	-	-	-	-	+	1
hsa-miR-199a-3p	mir-199	chr1|chr19	Muscular Dystrophy, Duchenne|HCMV Infection|Carcinoma, Hepatocellular|Stomach Cancer|Cancer|Cardiomyopathies|Breast Cancer|Colorectal Cancer|Cystitis, Interstitial|Carcinoma, Renal Cell|Melanoma|Aging|Ovarian Cancer|Carcinoma, Small Cell|Crohn Disease|Pulmonary Disease, Chronic Obstructive|Leukemia|Parkinson Disease|Endometriosis|Prostatic Cancer|Biliary Tract Cancer|Urinary Bladder Cancer|Lympho…	40	127	-	-	+	-	-	1
hsa-miR-19b-1-5p	mir-19	chr13	Polycystic Kidney Diseases|Osteosarcoma|Atrial Fibrillation|Inflammatory Bowel Diseases|Retinoblastoma|Uterine Cervical Cancer|Carcinoma, Basal Cell|Colonic Cancer|Hemangiosarcoma|Leukemia-Lymphoma, Adult T-Cell|Leukemia, Lymphocytic, Chronic, B-Cell|Colorectal Cancer|Ovarian Cancer|Periodontitis|Lymphoma, Mantle-Cell|Arthritis, Rheumatoid|Parkinson Disease|Burkitt Lymphoma|Lymphoma|Musculoskelet…	47	75	-	+	-	-	-	1
hsa-miR-200a-5p	mir-8	chr1	Cancer|Carcinoma, Hepatocellular|Esophageal Cancer|Endometrial Cancer|Colorectal Cancer|Stomach Cancer|Breast Cancer|Prostatic Cancer|Ovarian Cancer|Carcinoma, Renal Cell|Melanoma|Huntington Disease|Urinary Bladder Cancer|Thyroid Cancer|Leiomyoma|Pancreatic Cancer|Diabetic Nephropathies|Lymphoma|Mouth Cancer|Carcinoma, Ehrlich Tumor|Barrett Esophagus|Endometriosis|Lung Cancer|Lupus Erythematosus,…	35	88	-	-	-	-	+	1
hsa-miR-200b-3p	mir-8	chr1	Cancer|Carcinoma, Hepatocellular|Endometrial Cancer|Glioma|Colorectal Cancer|Prostatic Cancer|Breast Cancer|Ovarian Cancer|Carcinoma, Renal Cell|Thyroid Cancer|Pancreatic Cancer|Prolactinoma|Urinary Bladder Cancer|Stomach Cancer|Crohn Disease|Diabetic Nephropathies|Lymphoma|Lung Cancer|Carcinoma, Non-Small-Cell Lung|Carcinoma, Ehrlich Tumor|Tongue Cancer|Glioblastoma|Barrett Esophagus|Endometrios…	40	93	-	-	-	+	-	1
hsa-miR-200b-5p	mir-8	chr1	Cancer|Carcinoma, Hepatocellular|Endometrial Cancer|Glioma|Colorectal Cancer|Prostatic Cancer|Breast Cancer|Ovarian Cancer|Carcinoma, Renal Cell|Thyroid Cancer|Pancreatic Cancer|Prolactinoma|Urinary Bladder Cancer|Stomach Cancer|Crohn Disease|Diabetic Nephropathies|Lymphoma|Lung Cancer|Carcinoma, Non-Small-Cell Lung|Carcinoma, Ehrlich Tumor|Tongue Cancer|Glioblastoma|Barrett Esophagus|Endometrios…	40	93	-	-	-	-	+	1
hsa-miR-202-5p	mir-202	chr10	Breast Cancer|Carcinoma, Hepatocellular|Endometriosis	3	3	-	-	-	-	+	1
hsa-miR-210-3p	mir-210	chr11	Esophageal Cancer|Lung Cancer|Carcinoma, Renal Cell|Osteosarcoma|Glioblastoma|Heart Failure|Urinary Bladder Cancer|Cancer|Neuroblastoma|Breast Cancer|Endometrial Cancer|Pancreatic Cancer|Pre-Eclampsia|Brain Ischemia|Colorectal Cancer|Lymphoma|Eosinophilic Esophagitis|Carcinoma, Hepatocellular|Carcinoma, Non-Small-Cell Lung|Myelodysplastic Syndromes|Carcinoma, Squamous Cell|Atherosclerosis|Kidney …	38	77	-	-	+	-	-	1
hsa-miR-212-3p	mir-132	chr17	Psychotic Disorders|Dementia|Urinary Bladder Cancer|Eosinophilic Esophagitis|Carcinoma, Non-Small-Cell Lung|Leukemia, Myelogenous, Chronic, BCR-ABL Positive|Carcinoma, Hepatocellular|Stomach Cancer|Pancreatic Cancer|Cancer, Squamous Cell|Cocaine-Related Disorders|Autistic Disorder|Liver Diseases, Alcoholic|Heart Failure|Schizophrenia|Lung Cancer	16	21	-	-	-	+	-	1
hsa-miR-217	mir-217	chr2	Carcinoma, Hepatocellular|Leiomyoma|HIV|Pancreatic Cancer|Melanoma	5	8	-	-	-	+	-	1
hsa-miR-224-5p	mir-224	chrX	Carcinoma, Hepatocellular|Inflammatory Bowel Diseases|Glioma|Lupus Erythematosus, Systemic|Prostatic Cancer|Breast Cancer|Giant Cell Tumors|Rhinitis, Allergic, Perennial|Urinary Bladder Cancer|Stomach Cancer|Glioblastoma|Carcinoma, Renal Cell|Colorectal Cancer|Medulloblastoma|Cancer, Squamous Cell|Cancer|Ovarian Cancer|Trophoblasts|Pancreatic Cancer|Leukemia, Myeloid, Acute|Hepatitis, Chronic|Lun…	22	30	-	-	-	+	-	1
hsa-miR-2355-3p	mir-2355	chr2	Breast Cancer	1	1	+	-	-	-	-	1
hsa-miR-27a-5p	mir-27	chr19	Esophageal Cancer|Uterine Cervical Cancer|Breast Cancer|Colorectal Cancer|Carcinoma, Oral|Hepatitis C|Ovarian Cancer|Pancreatic Cancer|Glioma|Stomach Cancer|Leukemia, Myeloid, Acute|Carcinoma, Hepatocellular|Cardiomyopathies|Lung Cancer|Carcinoma, Renal Cell|Urinary Bladder Cancer|Prostatic Cancer|Vascular Diseases|Heart Diseases|Carcinoma, Non-Small-Cell Lung|Leukemia|Adenoviridae Infections|End…	28	52	+	-	-	-	-	1
hsa-miR-299-3p	mir-299	chr14	Breast Cancer|Salivary Gland Cancer|Leukemia, Myeloid, Acute|Muscular Disorders, Atrophic|Heart Failure	5	5	-	-	-	+	-	1
hsa-miR-301a-5p	mir-130	chr17	Diabetes Mellitus|Colorectal Cancer|Stomach Cancer|Prostatic Cancer|Demyelinating Diseases|Carcinoma, Hepatocellular|Periodontitis|Parkinson Disease|Breast Cancer|Lung Cancer|Adrenocortical Carcinoma|Salivary Gland Cancer	12	13	-	+	-	-	-	1
hsa-miR-302a-5p	mir-302	chr4	Breast Cancer|Uterine Cervical Cancer|Head and Neck Cancer|Stomach Cancer|Tuberculosis, Pulmonary|Fatty Liver|Esophageal Cancer|Glioblastoma|Pre-Eclampsia|Cancer|Glioma|Carcinoma|Azoospermia|Skin Cancer|Heart Failure|Melanoma|Ovarian Cancer	17	18	-	-	-	-	+	1
hsa-miR-302c-5p	mir-302	chr4	Head and Neck Cancer|Carcinoma, Renal Cell|Stomach Cancer|Carcinoma, Hepatocellular|Biliary Tract Cancer|Glioblastoma|Pre-Eclampsia|Cancer|Glioma|Carcinoma|Breast Cancer|Salivary Gland Cancer|Skin Cancer|Heart Failure|Melanoma|Ovarian Cancer	16	17	-	-	-	-	+	1
hsa-miR-302d-5p	mir-302	chr4	Head and Neck Cancer|Stomach Cancer|Medulloblastoma|Glioblastoma|Pre-Eclampsia|Cancer|Glioma|Carcinoma|Skin Cancer|Melanoma|Breast Cancer|Ovarian Cancer	12	12	-	-	-	-	+	1
hsa-miR-30c-2-3p	mir-30	chr6	Breast Cancer|Cancer|Vascular Calcification|Lung Cancer|Ovarian Cancer|Atrial Fibrillation|Carcinoma, Hepatocellular|Endometrial Cancer|Stomach Cancer|Parkinson Disease|Glioblastoma|Leukemia, Myeloid, Acute|Retinoblastoma|Aortic Aneurysm, Thoracic|Mesothelioma|Carcinoma, Renal Cell|Adenoviridae Infections|Hepatitis C|Heart Failure|Colonic Cancer|Pancreatic Cancer|Prostatic Cancer	22	29	-	-	+	-	-	1
hsa-miR-30e-5p	mir-30	chr1	Carcinoma, Non-Small-Cell Lung|Heart Failure|Ovarian Cancer|Lung Diseases, Interstitial|Glioma|Obesity|Periodontal Diseases|Aortic Aneurysm, Thoracic|Melanoma|Schizophrenia|Cancer|Mesothelioma|Lymphoma, B-Cell|Lung Cancer	14	17	-	-	-	+	-	1
hsa-miR-323a-5p	mir-154	chr14	Glioblastoma|Pregnancy, Ectopic|Medulloblastoma|Leukemia, Myeloid, Acute|Thyroid Cancer	5	5	-	-	-	+	-	1
hsa-miR-323b-5p	mir-154	chr14	Glioblastoma|Carcinoma, Hepatocellular	2	2	+	-	-	-	-	1
hsa-miR-32-5p	mir-32	chr9	Glioblastoma|Lung Cancer|Prostatic Cancer|Stomach Cancer|Leukemia, Myeloid|Kidney Failure, Chronic|Muscular Dystrophy, Facioscapulohumeral|Heart Failure|RNA Virus Infections|Colonic Cancer|Pancreatic Cancer	11	18	-	-	-	+	-	1
hsa-miR-329-3p	mir-329	chr14	Glioblastoma|Tuberculosis, Pulmonary	2	4	-	-	-	-	+	1
hsa-miR-330-3p	mir-330	chr19	Colorectal Cancer|Lung Cancer|Colonic Cancer|Carcinoma, Hepatocellular|Prostatic Cancer|Melanoma|Heart Failure	7	8	+	-	-	-	-	1
hsa-miR-338-5p	mir-338	chr17	Colorectal Cancer|Hepatitis B|Uterine Cervical Cancer|Pancreatic Cancer|Medulloblastoma|Multiple Sclerosis|Carcinoma, Hepatocellular|Gastrointestinal Cancer|Cancer, Squamous Cell|Adenoviridae Infections|Lung Cancer|Melanoma|Neurodegenerative Diseases|Ovarian Cancer|Breast Cancer	15	18	-	-	-	+	-	1
hsa-miR-362-3p	mir-362	chrX	Colorectal Cancer|Crohn Disease|Hand, Foot and Mouth Disease|Melanoma|Carcinoma, Hepatocellular|Adenoviridae Infections|Cerebral Hemorrhage|Stroke|Muscular Disorders, Atrophic	9	10	-	-	-	+	-	1
hsa-miR-363-3p	mir-363	chrX	Head and Neck Cancer|Lymphoma|Carcinoma, Squamous Cell|Leiomyoma|Stomach Cancer|Arthritis, Rheumatoid|Muscular Dystrophy, Facioscapulohumeral|Autistic Disorder|Carcinoma, Renal Cell|Waldenstrom Macroglobulinemia	10	10	-	-	-	+	-	1
hsa-miR-365a-3p	mir-365	chr16	Carcinoma, Renal Cell|Polycystic Kidney Diseases|Eosinophilic Esophagitis|Lung Cancer|Colonic Cancer|Carcinoma, Hepatocellular|Breast Cancer|Melanoma|Endometriosis|Lupus Vulgaris|Heart Failure	11	12	-	-	+	-	-	1
hsa-miR-365a-5p	mir-365	chr16	Carcinoma, Renal Cell|Polycystic Kidney Diseases|Eosinophilic Esophagitis|Lung Cancer|Colonic Cancer|Carcinoma, Hepatocellular|Breast Cancer|Melanoma|Endometriosis|Lupus Vulgaris|Heart Failure	11	12	+	-	-	-	-	1
hsa-miR-367-3p	mir-367	chr4	Colorectal Cancer|Uterine Cervical Cancer|Carcinoma, Renal Cell|Ependymoma|Breast Cancer|Glioblastoma|Cancer|Muscular Dystrophy, Facioscapulohumeral|Glioma|Heart Failure|Melanoma|Ovarian Cancer	12	13	-	-	-	+	-	1
hsa-miR-367-5p	mir-367	chr4	Colorectal Cancer|Uterine Cervical Cancer|Carcinoma, Renal Cell|Ependymoma|Breast Cancer|Glioblastoma|Cancer|Muscular Dystrophy, Facioscapulohumeral|Glioma|Heart Failure|Melanoma|Ovarian Cancer	12	13	-	-	-	-	+	1
hsa-miR-371a-5p	mir-290	chr19	Thyroid Cancer|Testicular Cancer|Sarcoma, Ewing|Stomach Cancer|Cancer|Lupus Nephritis|Glioma|Carcinoma|Azoospermia	9	9	-	-	-	+	-	1
hsa-miR-375	mir-375	chr2	Ovarian Cancer|Laryngeal Cancer|Lung Cancer|Glioma|Breast Cancer|Prostatic Cancer|Colorectal Cancer|Esophageal Cancer|Head and Neck Cancer|Eosinophilic Esophagitis|Barrett Esophagus|Small Cell Lung Carcinoma|Mouth Cancer|Carcinoma, Hepatocellular|Uterine Cervical Cancer|Carcinoma, Squamous Cell|Pancreatic Cancer|Melanoma|Adrenocortical Carcinoma|Endometriosis|Gastrointestinal Cancer|Stomach Cance…	26	45	-	-	-	-	+	1
hsa-miR-376c-3p	mir-368	chr14	Breast Cancer|Stomach Cancer|Medulloblastoma|Muscular Dystrophies|Ovarian Cancer|Adrenocortical Carcinoma|Muscular Disorders, Atrophic|Hepatitis, Chronic	8	8	-	-	-	+	-	1
hsa-miR-377-5p	mir-154	chr14	Diabetic Nephropathies|Heart Failure	2	2	-	-	-	-	+	1
hsa-miR-409-3p	mir-154	chr14	Breast Cancer|Prostatic Cancer|Stomach Cancer|Carcinoma, Hepatocellular|Medulloblastoma|Salivary Gland Cancer	6	7	-	-	-	+	-	1
hsa-miR-411-5p	mir-379	chr14	Osteosarcoma|Breast Cancer|Pre-Eclampsia	3	3	-	-	-	+	-	1
hsa-miR-449b-5p	mir-449	chr5	Ovarian Cancer|Carcinoma, Non-Small-Cell Lung|Carcinoma, Hepatocellular|Endometriosis|Stomach Cancer|Cystitis, Interstitial|Adrenocortical Carcinoma|Salivary Gland Cancer|Adenocarcinoma	9	9	+	-	-	-	-	1
hsa-miR-455-3p	mir-455	chr9	Carcinoma, Basal Cell|Esophageal Cancer|Glioblastoma|Head and Neck Cancer	4	4	-	-	+	-	-	1
hsa-miR-483-3p	mir-483	chr11	Adrenocortical Carcinoma|Colorectal Cancer|Sepsis|Glioma|Pheochromocytoma|Diabetes Mellitus, Type 2|Rectal Cancer|Carcinoma, Hepatocellular|Medulloblastoma|Ischemia|Wounds and Injuries|Adrenocortical Adenoma	12	14	+	-	-	-	-	1
hsa-miR-484	mir-484	chr16	Carcinoma, Hepatocellular|Adrenal Cortex Cancer|Adrenocortical Adenoma|Adrenocortical Carcinoma|Lupus Vulgaris|Autistic Disorder	6	6	+	-	-	-	-	1
hsa-miR-485-3p	mir-485	chr14	Carcinoma, Non-Small-Cell Lung|Asthma|Ependymoma|Carcinoma, Hepatocellular|Endometriosis|Leukemia|Anxiety Disorders	7	7	-	-	-	+	-	1
hsa-miR-485-5p	mir-485	chr14	Carcinoma, Non-Small-Cell Lung|Asthma|Ependymoma|Carcinoma, Hepatocellular|Endometriosis|Leukemia|Anxiety Disorders	7	7	-	-	-	+	-	1
hsa-miR-486-3p	mir-486	chr8	Esophageal Cancer|Lung Cancer|Atrial Fibrillation|Pancreatic Cancer|Carcinoma, Hepatocellular|Spinal Cord Injuries|Tuberculosis, Pulmonary|Colorectal Cancer|Carcinoma, Squamous Cell|Melanoma|Sezary Syndrome|Stomach Cancer|Barrett Esophagus|Autistic Disorder|Laryngeal Cancer|Diabetes Mellitus, Type 2|Carcinoma, Non-Small-Cell Lung|Breast Cancer|Colonic Cancer|Liver Cancer|Lymphoma|Ovarian Cancer|P…	27	34	-	-	-	+	-	1
hsa-miR-487a-3p	mir-154	chr14	Laryngeal Cancer	1	1	-	-	-	+	-	1
hsa-miR-487b-5p	mir-154	chr14	Lung Cancer|Stomach Cancer|Neuroblastoma|Muscular Disorders, Atrophic	4	4	-	-	+	-	-	1
hsa-miR-488-3p	mir-488	chr1	Prostatic Cancer|Panic Disorder|Ovarian Cancer|Breast Cancer|Melanoma	5	5	-	-	-	+	-	1
hsa-miR-488-5p	mir-488	chr1	Prostatic Cancer|Panic Disorder|Ovarian Cancer|Breast Cancer|Melanoma	5	5	-	-	-	-	+	1
hsa-miR-491-3p	mir-491	chr9	Carcinoma, Hepatocellular|Cerebral Infarction|Multiple Sclerosis|Glioblastoma|Hepatitis C|Retinoblastoma|Colorectal Cancer|Trophoblasts|Head and Neck Cancer|Adrenocortical Carcinoma|Azoospermia	11	12	-	-	-	+	-	1
hsa-miR-493-5p	mir-493	chr14	Prolactinoma|Colonic Cancer|Urinary Bladder Cancer|Carcinoma, Hepatocellular|Breast Cancer	5	5	-	-	+	-	-	1
hsa-miR-502-5p	mir-500	chrX	Ovarian Cancer|Colonic Cancer|Carcinoma, Hepatocellular|Muscular Dystrophies	4	4	-	-	-	+	-	1
hsa-miR-505-5p	mir-505	chrX	Breast Cancer|Adenoviridae Infections	2	2	-	-	-	-	+	1
hsa-miR-509-5p	mir-506	chrX	Carcinoma, Renal Cell|Infertility, Male|Melanoma	3	6	-	-	-	+	-	1
hsa-miR-592	mir-592	chr7	Eosinophilic Esophagitis	1	1	-	-	-	+	-	1
hsa-miR-598-3p	mir-598	chr8	Sarcoma, Ewing|Autistic Disorder	2	2	-	-	-	+	-	1
hsa-miR-654-3p	mir-654	chr14	Lupus Vulgaris	1	1	+	-	-	-	-	1
hsa-miR-655-3p	mir-154	chr14	Carcinoma, Renal Cell|Adenoviridae Infections	2	2	-	-	-	+	-	1
hsa-miR-711	mir-711	chr3	Leukemia-Lymphoma, Adult T-Cell	1	1	-	-	-	+	-	1
hsa-miR-760	mir-760	chr1	Colorectal Cancer|Carcinoma, Renal Cell	2	2	+	-	-	-	-	1
hsa-miR-885-3p	mir-885	chr3	Head and Neck Cancer|Carcinoma, Squamous Cell|Glioblastoma|Neuroblastoma	4	4	-	-	-	+	-	1
