# Supplementary material for: Computational prediction of disease microRNAs in domestic animals
Source: BMC Res Notes. 2014 Jun 27;7:403. doi: 10.1186/1756-0500-7-403 (PMC4091757; doi:10.1186/1756-0500-7-403)
Supplement: Additional file 2 — Phylogenetic distances of pre-miRNAs of HDMACs. The data in column 1 & 3 are the pre-miRNA ID for animals and human, respectively prefixed with abbreviation of species scientific name i.e. bta (Bos Taurus - cow), gga (gallus gallus - chicken), ssc (Sus scrofa - pig), eca (Equine canibus - horse), cfa (Canis familiaris - dog), and hsa (Homo sapiens - human). Column 2 & 4 show the phylogenetic distances calculated based on nucleotide substitution rate within similar clusters. [file 1756-0500-7-403-S2.xlsx]

## Sheet: Phylogenetic distances
Additional file 2: Highly conserved pre-miRNAs of HDMACs (Nucleotide substitution rate <5%)
Animal pre-miRNA	Animal pre-miRNA phyl distance	Human pre-miRNA	Human pre-miRNA phyl distance
gga-mir-128-1	0.0190	hsa-mir-128-1	0.0176
bta-mir-128-2	0.0147	hsa-mir-128-2	0.0210
cfa-mir-128-2	0.0011	hsa-mir-128-2	0.0011
eca-mir-128-2	0.0026	hsa-mir-128-1	0.0026
ssc-mir-128-2	0.0169	hsa-mir-128-2	0.0206
bta-mir-1296	0.0194	hsa-mir-1296	0.0136
eca-mir-1296	0.0086	hsa-mir-1296	0.0132
ssc-mir-1296	0.0150	hsa-mir-1296	0.0203
eca-mir-129a	0.0008	hsa-mir-129-1	0.0008
ssc-mir-129a	0.0147	hsa-mir-129-2	0.0104
ssc-mir-129b	0.0088	hsa-mir-129-1	0.0051
bta-mir-130a	0.0253	hsa-mir-130a	0.0422
eca-mir-130a	0.0136	hsa-mir-130a	0.0177
ssc-mir-130a	0.0343	hsa-mir-130a	0.0290
eca-mir-130b	0.0259	hsa-mir-130b	0.0358
ssc-mir-130b	0.0366	hsa-mir-130b	0.0384
bta-mir-132	0.0049	hsa-mir-132	0.0050
eca-mir-132	0.0168	hsa-mir-132	0.0135
bta-mir-133a-1	0.0464	hsa-mir-133a-1	0.0373
eca-mir-133a-2	0.0245	hsa-mir-133a-2	0.0196
ssc-mir-133a-2	0.0240	hsa-mir-133a-2	0.0308
bta-mir-133b	0.0004	hsa-mir-133b	0.0004
cfa-mir-134	0.0130	hsa-mir-134	0.0144
eca-mir-134	0.0176	hsa-mir-134	0.0106
ssc-mir-135-2	0.0000	hsa-mir-135a-2	0.0000
bta-mir-135a-1	0.0052	hsa-mir-135a-1	0.0060
cfa-mir-135a-1	0.0116	hsa-mir-135a-1	0.0114
eca-mir-135a-2	0.0000	hsa-mir-135a-2	0.0000
bta-mir-135b	0.0186	hsa-mir-135b	0.0235
cfa-mir-135b	0.0249	hsa-mir-135b	0.0313
eca-mir-135b	0.0166	hsa-mir-135b	0.0171
ssc-mir-136	0.0046	hsa-mir-136	0.0076
bta-mir-137	0.0000	hsa-mir-137	0.0000
eca-mir-137	0.0008	hsa-mir-137	0.0008
ssc-mir-137	0.0014	hsa-mir-137	0.0014
bta-mir-138-1	0.0381	hsa-mir-138-1	0.0341
eca-mir-138-2	0.0077	hsa-mir-138-1	0.0077
cfa-mir-138a	0.0146	hsa-mir-138-1	0.0015
bta-mir-139	0.0066	hsa-mir-139	0.0082
ssc-mir-139	0.0000	hsa-mir-139	0.0000
bta-mir-141	0.0344	hsa-mir-141	0.0323
eca-mir-141	0.0087	hsa-mir-141	0.0052
eca-mir-142	0.0013	hsa-mir-142	0.0013
ssc-mir-142	0.0006	hsa-mir-142	0.0006
eca-mir-143	0.0045	hsa-mir-143	0.0111
ssc-mir-143	0.0377	hsa-mir-143	0.0248
bta-mir-145	0.0000	hsa-mir-145	0.0000
cfa-mir-145	0.0010	hsa-mir-145	0.0010
eca-mir-145	0.0009	hsa-mir-145	0.0009
ssc-mir-145	0.0059	hsa-mir-145	0.0058
eca-mir-146a	0.0174	hsa-mir-146a	0.0288
eca-mir-146b	0.0316	hsa-mir-146b	0.0232
bta-mir-147	0.0332	hsa-mir-147b	0.0418
cfa-mir-147	0.0161	hsa-mir-147b	0.0339
bta-mir-148a	0.0071	hsa-mir-148a	0.0076
cfa-mir-148a	0.0063	hsa-mir-148a	0.0104
eca-mir-148a	0.0065	hsa-mir-148a	0.0082
ssc-mir-148a	0.0060	hsa-mir-148a	0.0087
bta-mir-148b	0.0019	hsa-mir-148b	0.0019
ssc-mir-148b	0.0025	hsa-mir-148b	0.0025
cfa-mir-149	0.0035	hsa-mir-149	0.0085
eca-mir-149	0.0309	hsa-mir-149	0.0365
ssc-mir-149	0.0257	hsa-mir-149	0.0269
eca-mir-150	0.0333	hsa-mir-150	0.0448
bta-mir-151	0.0075	hsa-mir-151a	0.0070
eca-mir-151	0.0000	hsa-mir-151a	0.0000
ssc-mir-151	0.0129	hsa-mir-151a	0.0124
ssc-mir-152	0.0057	hsa-mir-152	0.0072
gga-mir-153	0.0057	hsa-mir-153-2	0.0058
bta-mir-153-2	0.0000	hsa-mir-153-2	0.0000
eca-mir-153-2	0.0072	hsa-mir-153-1	0.0073
eca-mir-154	0.0282	hsa-mir-154	0.0030
bta-mir-155	0.0264	hsa-mir-155	0.0371
cfa-mir-155	0.0206	hsa-mir-155	0.0286
eca-mir-155	0.0322	hsa-mir-155	0.0294
bta-mir-15b	0.0114	hsa-mir-15b	0.0091
ssc-mir-15b	0.0087	hsa-mir-15b	0.0117
ssc-mir-16-1	0.0360	hsa-mir-16-2	0.0290
cfa-mir-16-2	0.0253	hsa-mir-16-2	0.0209
eca-mir-16-2	0.0015	hsa-mir-16-1	0.0015
ssc-mir-17	0.0037	hsa-mir-17	0.0037
eca-mir-181a-2	0.0351	hsa-mir-181a-1	0.0468
eca-mir-181b	0.0000	hsa-mir-181b-2	0.0000
ssc-mir-181c	0.0021	hsa-mir-181c	0.0095
bta-mir-181d	0.0208	hsa-mir-181d	0.0323
cfa-mir-181d	0.0170	hsa-mir-181d	0.0143
cfa-mir-182	0.0206	hsa-mir-182	0.0229
ssc-mir-182	0.0395	hsa-mir-182	0.0319
bta-mir-184	0.0109	hsa-mir-184	0.0253
eca-mir-184	0.0195	hsa-mir-184	0.0233
bta-mir-185	0.0392	hsa-mir-185	0.0367
ssc-mir-185	0.0058	hsa-mir-185	0.0074
bta-mir-186	0.0125	hsa-mir-186	0.0108
cfa-mir-186	0.0017	hsa-mir-186	0.0147
eca-mir-186	0.0070	hsa-mir-186	0.0071
bta-mir-187	0.0298	hsa-mir-187	0.0344
cfa-mir-187	0.0353	hsa-mir-187	0.0059
ssc-mir-187	0.0071	hsa-mir-187	0.0185
eca-mir-188	0.0024	hsa-mir-188	0.0024
ssc-mir-18b	0.0078	hsa-mir-18b	0.0078
gga-mir-190	0.0105	hsa-mir-190a	0.0137
bta-mir-190a	0.0000	hsa-mir-190a	0.0000
cfa-mir-190a	0.0000	hsa-mir-190a	0.0000
eca-mir-190a	0.0008	hsa-mir-190a	0.0008
bta-mir-190b	0.0061	hsa-mir-190b	0.0065
cfa-mir-190b	0.0374	hsa-mir-190b	0.0267
eca-mir-190b	0.0219	hsa-mir-190b	0.0161
bta-mir-191	0.0043	hsa-mir-191	0.0067
eca-mir-191	0.0104	hsa-mir-191	0.0031
ssc-mir-191	0.0203	hsa-mir-191	0.0172
ssc-mir-192	0.0069	hsa-mir-192	0.0056
bta-mir-193a	0.0312	hsa-mir-193a	0.0182
eca-mir-193a	0.0277	hsa-mir-193a	0.0216
gga-mir-193a	0.0359	hsa-mir-193a	0.0452
ssc-mir-193a	0.0342	hsa-mir-193a	0.0283
cfa-mir-194	0.0091	hsa-mir-194-1	0.0436
eca-mir-194-2	0.0187	hsa-mir-194-1	0.0166
eca-mir-195	0.0107	hsa-mir-195	0.0238
eca-mir-196a	0.0260	hsa-mir-196a-1	0.0311
cfa-mir-196a-1	0.0112	hsa-mir-196a-1	0.0173
ssc-mir-196a-1	0.0220	hsa-mir-196a-1	0.0208
eca-mir-196b	0.0056	hsa-mir-196b	0.0064
bta-mir-197	0.0090	hsa-mir-197	0.0043
cfa-mir-197	0.0016	hsa-mir-197	0.0016
eca-mir-197	0.0000	hsa-mir-197	0.0000
eca-mir-199a	0.0026	hsa-mir-199a-2	0.0026
ssc-mir-199a-1	0.0002	hsa-mir-199a-2	0.0002
bta-mir-199a-2	0.0077	hsa-mir-199a-1	0.0205
bta-mir-199b	0.0016	hsa-mir-199b	0.0016
eca-mir-199b	0.0111	hsa-mir-199b	0.0111
bta-mir-19a	0.0000	hsa-mir-19a	0.0000
eca-mir-19a	0.0063	hsa-mir-19a	0.0059
gga-mir-19a	0.0126	hsa-mir-19a	0.0121
ssc-mir-19a	0.0000	hsa-mir-19a	0.0000
gga-mir-19b	0.0224	hsa-mir-19b-1	0.0236
ssc-mir-19b-1	0.0016	hsa-mir-19b-1	0.0016
eca-mir-19b-2	0.0165	hsa-mir-19b-2	0.0147
cfa-mir-200a	0.0353	hsa-mir-200a	0.0425
eca-mir-200a	0.0322	hsa-mir-200a	0.0345
cfa-mir-200b	0.0296	hsa-mir-200b	0.0204
eca-mir-200b	0.0199	hsa-mir-200b	0.0236
cfa-mir-200c	0.0068	hsa-mir-200c	0.0068
eca-mir-200c	0.0024	hsa-mir-200c	0.0135
cfa-mir-202	0.0333	hsa-mir-202	0.0371
ssc-mir-204	0.0042	hsa-mir-204	0.0050
gga-mir-204-1	0.0398	hsa-mir-204	0.0372
eca-mir-204b-2	0.0129	hsa-mir-204	0.0129
cfa-mir-205	0.0088	hsa-mir-205	0.0057
eca-mir-205	0.0039	hsa-mir-205	0.0039
ssc-mir-205	0.0130	hsa-mir-205	0.0015
bta-mir-206	0.0221	hsa-mir-206	0.0244
eca-mir-206-2	0.0081	hsa-mir-206	0.0064
bta-mir-208a	0.0000	hsa-mir-208a	0.0000
cfa-mir-208a	0.0303	hsa-mir-208a	0.0277
eca-mir-208a	0.0031	hsa-mir-208a	0.0031
bta-mir-208b	0.0218	hsa-mir-208b	0.0172
cfa-mir-208b	0.0172	hsa-mir-208b	0.0233
eca-mir-208b	0.0179	hsa-mir-208b	0.0210
ssc-mir-208b	0.0168	hsa-mir-208b	0.0227
bta-mir-20a	0.0000	hsa-mir-20a	0.0000
cfa-mir-20a	0.0116	hsa-mir-20a	0.0053
eca-mir-20a	0.0000	hsa-mir-20a	0.0000
eca-mir-20b	0.0179	hsa-mir-20b	0.0111
cfa-mir-21	0.0127	hsa-mir-21	0.0040
eca-mir-21	0.0080	hsa-mir-21	0.0059
ssc-mir-21	0.0097	hsa-mir-21	0.0041
ssc-mir-210	0.0338	hsa-mir-210	0.0189
bta-mir-212	0.0218	hsa-mir-212	0.0237
ssc-mir-212	0.0039	hsa-mir-212	0.0039
bta-mir-214	0.0041	hsa-mir-214	0.0050
cfa-mir-214	0.0041	hsa-mir-214	0.0050
eca-mir-214	0.0126	hsa-mir-214	0.0126
eca-mir-215	0.0361	hsa-mir-215	0.0367
bta-mir-216a	0.0303	hsa-mir-216a	0.0248
eca-mir-216a	0.0256	hsa-mir-216a	0.0262
bta-mir-216b	0.0122	hsa-mir-216b	0.0122
eca-mir-216b	0.0125	hsa-mir-216b	0.0119
eca-mir-217	0.0133	hsa-mir-217	0.0133
cfa-mir-218-2	0.0046	hsa-mir-218-2	0.0046
eca-mir-218-2	0.0003	hsa-mir-218-2	0.0156
bta-mir-22	0.0000	hsa-mir-22	0.0000
eca-mir-22	0.0000	hsa-mir-22	0.0000
eca-mir-221	0.0216	hsa-mir-221	0.0238
cfa-mir-222	0.0040	hsa-mir-222	0.0182
eca-mir-222	0.0082	hsa-mir-222	0.0100
eca-mir-223	0.0106	hsa-mir-223	0.0089
eca-mir-224	0.0073	hsa-mir-224	0.0051
bta-mir-2355	0.0152	hsa-mir-2355	0.0349
eca-mir-23a	0.0073	hsa-mir-23a	0.0201
ssc-mir-23a	0.0152	hsa-mir-23a	0.0134
eca-mir-23b	0.0005	hsa-mir-23b	0.0005
gga-mir-24	0.0197	hsa-mir-24-1	0.0098
bta-mir-24-2	0.0109	hsa-mir-24-2	0.0169
eca-mir-24-2	0.0000	hsa-mir-24-1	0.0000
ssc-mir-24-2	0.0032	hsa-mir-24-1	0.0032
bta-mir-25	0.0106	hsa-mir-25	0.0013
eca-mir-25	0.0000	hsa-mir-25	0.0000
ssc-mir-26a	0.0000	hsa-mir-26a-2	0.0000
bta-mir-26a-1	0.0168	hsa-mir-26a-1	0.0222
eca-mir-26a-2	0.0036	hsa-mir-26a-1	0.0094
bta-mir-27a	0.0194	hsa-mir-27a	0.0212
eca-mir-27a	0.0244	hsa-mir-27a	0.0275
ssc-mir-27a	0.0249	hsa-mir-27a	0.0271
bta-mir-27b	0.0178	hsa-mir-27b	0.0131
eca-mir-27b	0.0020	hsa-mir-27b	0.0117
bta-mir-28	0.0110	hsa-mir-28	0.0122
eca-mir-28	0.0059	hsa-mir-28	0.0058
ssc-mir-28	0.0189	hsa-mir-28	0.0160
bta-mir-299	0.0141	hsa-mir-299	0.0177
cfa-mir-299	0.0178	hsa-mir-299	0.0140
eca-mir-299	0.0092	hsa-mir-299	0.0067
cfa-mir-29a	0.0015	hsa-mir-29a	0.0015
eca-mir-29a	0.0000	hsa-mir-29a	0.0000
bta-mir-29b-1	0.0000	hsa-mir-29b-1	0.0000
eca-mir-29b-2	0.0000	hsa-mir-29b-2	0.0000
gga-mir-29b-2	0.0233	hsa-mir-29b-2	0.0267
ssc-mir-29b-2	0.0009	hsa-mir-29b-2	0.0009
bta-mir-29c	0.0000	hsa-mir-29c	0.0000
ssc-mir-29c	0.0000	hsa-mir-29c	0.0000
eca-mir-29c-2	0.0064	hsa-mir-29c	0.0050
cfa-mir-301a	0.0011	hsa-mir-301a	0.0011
eca-mir-301a	0.0000	hsa-mir-301a	0.0000
cfa-mir-301b	0.0102	hsa-mir-301b	0.0162
gga-mir-301b	0.0156	hsa-mir-301a	0.0193
cfa-mir-302a	0.0236	hsa-mir-302a	0.0199
bta-mir-302c	0.0184	hsa-mir-302c	0.0257
cfa-mir-302c	0.0081	hsa-mir-302c	0.0066
eca-mir-302c	0.0211	hsa-mir-302c	0.0083
cfa-mir-302d	0.0115	hsa-mir-302d	0.0179
gga-mir-30a	0.0197	hsa-mir-30a	0.0084
eca-mir-30b	0.0037	hsa-mir-30b	0.0135
ssc-mir-30b	0.0062	hsa-mir-30b	0.0070
bta-mir-30c	0.0138	hsa-mir-30c-1	0.0087
ssc-mir-30c-1	0.0250	hsa-mir-30c-1	0.0125
eca-mir-30c-2	0.0012	hsa-mir-30c-2	0.0155
ssc-mir-30c-2	0.0093	hsa-mir-30c-2	0.0046
eca-mir-30d	0.0281	hsa-mir-30d	0.0434
gga-mir-30d	0.0403	hsa-mir-30d	0.0232
eca-mir-30e	0.0000	hsa-mir-30e	0.0000
ssc-mir-30e	0.0287	hsa-mir-30e	0.0338
bta-mir-31	0.0137	hsa-mir-31	0.0285
eca-mir-31	0.0041	hsa-mir-31	0.0109
eca-mir-32	0.0122	hsa-mir-32	0.0164
bta-mir-320a-1	0.0042	hsa-mir-320a	0.0228
cfa-mir-323	0.0071	hsa-mir-323a	0.0071
eca-mir-323	0.0000	hsa-mir-323a	0.0000
cfa-mir-324	0.0216	hsa-mir-324	0.0079
eca-mir-324	0.0000	hsa-mir-324	0.0000
ssc-mir-324	0.0070	hsa-mir-324	0.0057
cfa-mir-326	0.0166	hsa-mir-326	0.0163
ssc-mir-326	0.0153	hsa-mir-326	0.0177
bta-mir-328	0.0317	hsa-mir-328	0.0483
cfa-mir-328	0.0463	hsa-mir-328	0.0331
eca-mir-328	0.0263	hsa-mir-328	0.0300
ssc-mir-328	0.0369	hsa-mir-328	0.0442
cfa-mir-329b	0.0052	hsa-mir-329-1	0.0073
bta-mir-330	0.0177	hsa-mir-330	0.0143
cfa-mir-330	0.0007	hsa-mir-330	0.0007
bta-mir-331	0.0010	hsa-mir-331	0.0010
cfa-mir-331	0.0007	hsa-mir-331	0.0007
eca-mir-331	0.0112	hsa-mir-331	0.0105
ssc-mir-331	0.0035	hsa-mir-331	0.0035
bta-mir-335	0.0138	hsa-mir-335	0.0188
eca-mir-335	0.0020	hsa-mir-335	0.0020
eca-mir-338	0.0202	hsa-mir-338	0.0307
ssc-mir-338	0.0307	hsa-mir-338	0.0290
bta-mir-33a	0.0250	hsa-mir-33a	0.0185
eca-mir-33a	0.0085	hsa-mir-33a	0.0060
bta-mir-33b	0.0190	hsa-mir-33b	0.0129
cfa-mir-33b	0.0117	hsa-mir-33b	0.0096
eca-mir-33b	0.0114	hsa-mir-33b	0.0114
ssc-mir-340-2	0.0058	hsa-mir-340	0.0058
cfa-mir-342	0.0257	hsa-mir-342	0.0220
bta-mir-346	0.0049	hsa-mir-346	0.0056
cfa-mir-346	0.0272	hsa-mir-346	0.0044
eca-mir-346	0.0000	hsa-mir-346	0.0000
bta-mir-34a	0.0188	hsa-mir-34a	0.0095
ssc-mir-34a	0.0457	hsa-mir-34a	0.0343
eca-mir-34c	0.0087	hsa-mir-34c	0.0043
ssc-mir-34c-2	0.0196	hsa-mir-34c	0.0210
bta-mir-361	0.0082	hsa-mir-361	0.0059
cfa-mir-361	0.0242	hsa-mir-361	0.0075
eca-mir-361	0.0221	hsa-mir-361	0.0201
cfa-mir-362	0.0126	hsa-mir-362	0.0035
eca-mir-362	0.0163	hsa-mir-362	0.0144
cfa-mir-365-1	0.0000	hsa-mir-365a	0.0000
ssc-mir-365-1	0.0037	hsa-mir-365a	0.0037
bta-mir-365-2	0.0122	hsa-mir-365b	0.0149
eca-mir-365-2	0.0000	hsa-mir-365a	0.0000
gga-mir-365-2	0.0332	hsa-mir-365b	0.0405
cfa-mir-367	0.0273	hsa-mir-367	0.0168
bta-mir-369	0.0003	hsa-mir-369	0.0003
eca-mir-369	0.0178	hsa-mir-369	0.0108
ssc-mir-369	0.0260	hsa-mir-369	0.0169
bta-mir-370	0.0120	hsa-mir-370	0.0147
cfa-mir-370	0.0074	hsa-mir-370	0.0193
eca-mir-370	0.0125	hsa-mir-370	0.0142
ssc-mir-370	0.0006	hsa-mir-370	0.0006
bta-mir-374a	0.0132	hsa-mir-374a	0.0146
eca-mir-374a	0.0191	hsa-mir-374a	0.0087
ssc-mir-374a	0.0209	hsa-mir-374a	0.0076
bta-mir-374b	0.0022	hsa-mir-374b	0.0161
eca-mir-374b	0.0082	hsa-mir-374b	0.0057
ssc-mir-374b	0.0059	hsa-mir-374b	0.0084
cfa-mir-375	0.0015	hsa-mir-375	0.0015
bta-mir-376a	0.0015	hsa-mir-376a-1	0.0162
eca-mir-376a	0.0082	hsa-mir-376a-1	0.0066
cfa-mir-376a-1	0.0024	hsa-mir-376a-1	0.0024
bta-mir-376b	0.0217	hsa-mir-376b	0.0213
cfa-mir-376b	0.0279	hsa-mir-376b	0.0227
eca-mir-376c	0.0091	hsa-mir-376c	0.0060
bta-mir-377	0.0000	hsa-mir-377	0.0000
cfa-mir-377	0.0000	hsa-mir-377	0.0000
eca-mir-377	0.0000	hsa-mir-377	0.0000
cfa-mir-378	0.0068	hsa-mir-378a	0.0099
cfa-mir-379	0.0237	hsa-mir-379	0.0272
eca-mir-379	0.0158	hsa-mir-379	0.0140
bta-mir-381	0.0388	hsa-mir-381	0.0412
cfa-mir-381	0.0078	hsa-mir-381	0.0055
eca-mir-381	0.0067	hsa-mir-381	0.0067
bta-mir-382	0.0000	hsa-mir-382	0.0000
eca-mir-382	0.0000	hsa-mir-382	0.0000
bta-mir-383	0.0029	hsa-mir-383	0.0108
eca-mir-383	0.0000	hsa-mir-383	0.0000
gga-mir-383	0.0304	hsa-mir-383	0.0244
eca-mir-409	0.0000	hsa-mir-409	0.0000
bta-mir-409a	0.0057	hsa-mir-409	0.0070
bta-mir-410	0.0090	hsa-mir-410	0.0163
cfa-mir-410	0.0119	hsa-mir-410	0.0060
eca-mir-410	0.0118	hsa-mir-410	0.0156
eca-mir-411	0.0012	hsa-mir-411	0.0012
bta-mir-421	0.0000	hsa-mir-421	0.0000
ssc-mir-421	0.0009	hsa-mir-421	0.0009
bta-mir-423	0.0055	hsa-mir-423	0.0051
eca-mir-423	0.0035	hsa-mir-423	0.0035
ssc-mir-423	0.0057	hsa-mir-423	0.0068
eca-mir-424	0.0330	hsa-mir-424	0.0385
ssc-mir-424	0.0251	hsa-mir-424	0.0390
bta-mir-425	0.0051	hsa-mir-425	0.0064
ssc-mir-425	0.0043	hsa-mir-425	0.0332
cfa-mir-432	0.0311	hsa-mir-432	0.0264
eca-mir-432	0.0210	hsa-mir-432	0.0143
cfa-mir-433	0.0066	hsa-mir-433	0.0066
eca-mir-433	0.0106	hsa-mir-433	0.0001
bta-mir-448	0.0390	hsa-mir-448	0.0338
cfa-mir-448	0.0326	hsa-mir-448	0.0311
eca-mir-448	0.0246	hsa-mir-448	0.0222
cfa-mir-449	0.0320	hsa-mir-449a	0.0339
bta-mir-449b	0.0079	hsa-mir-449b	0.0127
eca-mir-450a	0.0330	hsa-mir-450a-1	0.0439
bta-mir-450a-1	0.0335	hsa-mir-450a-1	0.0298
bta-mir-450b	0.0236	hsa-mir-450b	0.0290
eca-mir-450b	0.0179	hsa-mir-450b	0.0205
ssc-mir-450b	0.0182	hsa-mir-450b	0.0213
cfa-mir-451	0.0193	hsa-mir-451a	0.0242
cfa-mir-452	0.0152	hsa-mir-452	0.0084
ssc-mir-452	0.0280	hsa-mir-452	0.0220
bta-mir-454	0.0247	hsa-mir-454	0.0192
eca-mir-454	0.0228	hsa-mir-454	0.0207
eca-mir-485	0.0067	hsa-mir-485	0.0070
eca-mir-486	0.0287	hsa-mir-486	0.0320
eca-mir-487a	0.0109	hsa-mir-487a	0.0141
bta-mir-487b	0.0055	hsa-mir-487b	0.0064
cfa-mir-487b	0.0162	hsa-mir-487b	0.0011
eca-mir-487b	0.0273	hsa-mir-487b	0.0204
ssc-mir-487b	0.0050	hsa-mir-487b	0.0078
cfa-mir-488	0.0186	hsa-mir-488	0.0175
eca-mir-488	0.0151	hsa-mir-488	0.0090
bta-mir-491	0.0051	hsa-mir-491	0.0068
eca-mir-491	0.0065	hsa-mir-491	0.0054
bta-mir-493	0.0124	hsa-mir-493	0.0101
bta-mir-494	0.0085	hsa-mir-494	0.0162
cfa-mir-494	0.0000	hsa-mir-494	0.0000
eca-mir-494	0.0000	hsa-mir-494	0.0000
bta-mir-495	0.0381	hsa-mir-495	0.0360
cfa-mir-495	0.0407	hsa-mir-495	0.0283
eca-mir-495	0.0132	hsa-mir-495	0.0112
eca-mir-497	0.0018	hsa-mir-497	0.0018
ssc-mir-497	0.0018	hsa-mir-497	0.0018
bta-mir-499	0.0079	hsa-mir-499a	0.0116
cfa-mir-499	0.0026	hsa-mir-499a	0.0026
eca-mir-499	0.0285	hsa-mir-499a	0.0289
bta-mir-500	0.0174	hsa-mir-500a	0.0183
eca-mir-500-2	0.0197	hsa-mir-500a	0.0279
eca-mir-502	0.0031	hsa-mir-502	0.0095
eca-mir-504	0.0173	hsa-mir-504	0.0068
bta-mir-505	0.0130	hsa-mir-505	0.0108
cfa-mir-505	0.0055	hsa-mir-505	0.0055
eca-mir-505	0.0000	hsa-mir-505	0.0000
bta-mir-532	0.0302	hsa-mir-532	0.0396
bta-mir-539	0.0207	hsa-mir-539	0.0178
cfa-mir-539	0.0277	hsa-mir-539	0.0250
eca-mir-542	0.0274	hsa-mir-542	0.0192
ssc-mir-542	0.0280	hsa-mir-542	0.0220
cfa-mir-544	0.0180	hsa-mir-544a	0.0157
eca-mir-544-2	0.0141	hsa-mir-544a	0.0081
bta-mir-544a	0.0080	hsa-mir-544a	0.0140
cfa-mir-551a	0.0472	hsa-mir-551a	0.0379
eca-mir-551a	0.0178	hsa-mir-551a	0.0306
ssc-mir-574	0.0082	hsa-mir-574	0.0043
bta-mir-582	0.0400	hsa-mir-582	0.0314
eca-mir-582	0.0135	hsa-mir-582	0.0159
eca-mir-592	0.0037	hsa-mir-592	0.0037
eca-mir-598	0.0304	hsa-mir-598	0.0244
bta-mir-599	0.0120	hsa-mir-599	0.0196
cfa-mir-599	0.0069	hsa-mir-599	0.0142
bta-mir-615	0.0110	hsa-mir-615	0.0105
eca-mir-615	0.0362	hsa-mir-615	0.0368
bta-mir-628	0.0000	hsa-mir-628	0.0000
cfa-mir-628	0.0000	hsa-mir-628	0.0000
ssc-mir-628	0.0149	hsa-mir-628	0.0101
eca-mir-628a	0.0000	hsa-mir-628	0.0000
bta-mir-652	0.0042	hsa-mir-652	0.0060
eca-mir-652	0.0000	hsa-mir-652	0.0000
eca-mir-655	0.0091	hsa-mir-655	0.0115
eca-mir-660	0.0272	hsa-mir-660	0.0347
bta-mir-671	0.0327	hsa-mir-671	0.0266
eca-mir-671	0.0056	hsa-mir-671	0.0063
bta-mir-708	0.0100	hsa-mir-708	0.0241
eca-mir-708	0.0117	hsa-mir-708	0.0110
ssc-mir-708	0.0094	hsa-mir-708	0.0156
eca-mir-711	0.0358	hsa-mir-711	0.0461
cfa-mir-7-3	0.0181	hsa-mir-7-3	0.0273
eca-mir-7-3	0.0146	hsa-mir-7-1	0.0081
bta-mir-744	0.0288	hsa-mir-744	0.0324
ssc-mir-744	0.0035	hsa-mir-744	0.0090
bta-mir-758	0.0152	hsa-mir-758	0.0075
cfa-mir-758	0.0067	hsa-mir-758	0.0057
eca-mir-758	0.0052	hsa-mir-758	0.0066
bta-mir-767	0.0395	hsa-mir-767	0.0272
eca-mir-767	0.0203	hsa-mir-767	0.0260
bta-mir-873	0.0076	hsa-mir-873	0.0184
eca-mir-873	0.0000	hsa-mir-873	0.0000
bta-mir-874	0.0048	hsa-mir-874	0.0084
cfa-mir-874	0.0000	hsa-mir-874	0.0000
eca-mir-874	0.0004	hsa-mir-874	0.0004
bta-mir-885	0.0118	hsa-mir-885	0.0153
cfa-mir-885	0.0063	hsa-mir-885	0.0072
eca-mir-885	0.0073	hsa-mir-885	0.0063
ssc-mir-885	0.0136	hsa-mir-885	0.0141
ssc-mir-9-1	0.0000	hsa-mir-9-1	0.0000
gga-mir-9-2	0.0056	hsa-mir-9-2	0.0059
ssc-mir-9-2	0.0000	hsa-mir-9-2	0.0000
bta-mir-92a-1	0.0000	hsa-mir-92a-1	0.0000
ssc-mir-92a-1	0.0034	hsa-mir-92a-1	0.0034
bta-mir-92b	0.0135	hsa-mir-92b	0.0178
eca-mir-92b	0.0080	hsa-mir-92b	0.0053
ssc-mir-92b	0.0202	hsa-mir-92b	0.0048
cfa-mir-93	0.0187	hsa-mir-93	0.0140
bta-mir-935	0.0000	hsa-mir-935	0.0000
ssc-mir-935	0.0134	hsa-mir-935	0.0009
bta-mir-95	0.0326	hsa-mir-95	0.0415
cfa-mir-95	0.0361	hsa-mir-95	0.0380
bta-mir-96	0.0002	hsa-mir-96	0.0130
cfa-mir-96	0.0020	hsa-mir-96	0.0020
eca-mir-96	0.0000	hsa-mir-96	0.0000
bta-mir-98	0.0293	hsa-mir-98	0.0295
cfa-mir-98	0.0133	hsa-mir-98	0.0008
eca-mir-98	0.0049	hsa-mir-98	0.0035
gga-mir-99a	0.0374	hsa-mir-99a	0.0376
ssc-mir-99a	0.0000	hsa-mir-99a	0.0000
eca-mir-99a-2	0.0032	hsa-mir-99a	0.0092
bta-mir-99b	0.0000	hsa-mir-99b	0.0000
cfa-mir-99b	0.0214	hsa-mir-99b	0.0120
eca-mir-99b	0.0000	hsa-mir-99b	0.0000
ssc-mir-99b	0.0000	hsa-mir-99b	0.0000
eca-mir-9a-2	0.0038	hsa-mir-9-2	0.0038
