# Supplementary material for: Computational prediction of disease microRNAs in domestic animals
Source: BMC Res Notes. 2014 Jun 27;7:403. doi: 10.1186/1756-0500-7-403 (PMC4091757; doi:10.1186/1756-0500-7-403)
Supplement: Additional file 3 — Sample of disease miRNAs targets and their animal orthologs. Experimentally verified genes targeted by the disease miRNAs are manually curated from Pubmed articles and their % identity with an animal ortholog is generated via Ensembl Biomart [76]. [file 1756-0500-7-403-S3.xlsx]

## Sheet: Additional data3
Additional file 3. Sample of disease-associated miRNAs and their orthologous gene targets
TaxonID	Anim-mature-ID	Disease_miRNA-mature-ID	Pubmed	Target_gene_symbol	Target Entrez name	Target_Ensembl_Gene_ID	Target_animal_gene_symbol	Target_ortholog_Ensembl_Gene_ID	%Identity_with_respect_to_target_gene	%Identity_with_respect_to_animal_gene	Orthology_confidence [0 low,1 high]
9615	cfa-miR-143	hsa-miR-143-3p	PMID:21441927	AKT1	v-akt murine thymoma viral oncogene homolog 1	ENSG00000142208	AKT1	ENSCAFG00000018354	97	97	1
9796	eca-miR-143	hsa-miR-143-3p	PMID:21441927	AKT1	v-akt murine thymoma viral oncogene homolog 1	ENSG00000142208	AKT1	ENSECAG00000008264	98	98	1
9615	cfa-miR-149	hsa-miR-149-5p	PMID:23298478	AKT1	v-akt murine thymoma viral oncogene homolog 1	ENSG00000142208	AKT1	ENSCAFG00000018354	97	97	1
9796	eca-miR-149	hsa-miR-149-5p	PMID:23298478	AKT1	v-akt murine thymoma viral oncogene homolog 1	ENSG00000142208	AKT1	ENSECAG00000008264	98	98	1
9913	bta-miR-149-5p	hsa-miR-149-5p	PMID:23298478	AKT1	v-akt murine thymoma viral oncogene homolog 1	ENSG00000142208	AKT1	ENSBTAG00000017636	90	91	1
9615	cfa-miR-21	hsa-miR-21-5p	PMID:22879939	AKT1	v-akt murine thymoma viral oncogene homolog 1	ENSG00000142208	AKT1	ENSCAFG00000018354	97	97	1
9796	eca-miR-21	hsa-miR-21-5p	PMID:22879939	AKT1	v-akt murine thymoma viral oncogene homolog 1	ENSG00000142208	AKT1	ENSECAG00000008264	98	98	1
9031	gga-miR-21-5p	hsa-miR-21-5p	PMID:22879939	AKT1	v-akt murine thymoma viral oncogene homolog 1	ENSG00000142208	AKT1	ENSGALG00000011620	96	96	1
9913	bta-miR-153	hsa-miR-153-3p	PMID:22733824	APP	amyloid beta (A4) precursor protein	ENSG00000142192	APP	ENSBTAG00000017753	88	98	1
9796	eca-miR-153	hsa-miR-153-3p	PMID:22733824	APP	amyloid beta (A4) precursor protein	ENSG00000142192	APP	ENSECAG00000021011	96	98	1
9031	gga-miR-153-5p	hsa-miR-153-5p	PMID:22733824	APP	amyloid beta (A4) precursor protein	ENSG00000142192	APP	ENSGALG00000015770	90	94	1
9913	bta-miR-155	hsa-miR-155-5p	PMID:22307849	BACH1	BTB and CNC homology 1, basic leucine zipper transcription factor 1	ENSG00000156273	BACH1	ENSBTAG00000004139	82	81	1
9615	cfa-miR-155	hsa-miR-155-5p	PMID:22307849	BACH2	BTB and CNC homology 1, basic leucine zipper transcription factor 2	ENSG00000112182	BACH2	ENSCAFG00000003116	94	93	1
9913	bta-miR-194	hsa-miR-194-5p	PMID:21851624	BMI1	BMI1 polycomb ring finger oncogene	ENSG00000168283	BMI1	ENSBTAG00000015584	99	99	1
9031	gga-miR-194	hsa-miR-194-5p	PMID:21851624	BMI1	BMI1 polycomb ring finger oncogene	ENSG00000168283	BMI1	ENSGALG00000026623	95	95	1
9823	ssc-miR-218	hsa-miR-218-5p	PMID:23255074	BMI1	BMI1 polycomb ring finger oncogene	ENSG00000168283	BMI1	ENSSSCG00000011081	100	100	1
9031	gga-miR-218-5p	hsa-miR-218-5p	PMID:23255074	BMI1	BMI1 polycomb ring finger oncogene	ENSG00000168283	BMI1	ENSGALG00000026623	95	95	1
9823	ssc-miR-218-5p	hsa-miR-218-5p	PMID:23255074	BMI1	BMI1 polycomb ring finger oncogene	ENSG00000168283	BMI1	ENSSSCG00000011081	100	100	1
9823	ssc-miR-21	hsa-miR-21-5p	PMID:19308091	BMP6	bone morphogenetic protein 6	ENSG00000153162	BMP6	ENSSSCG00000001027	88	89	1
9615	cfa-miR-21	hsa-miR-21-5p	PMID:21761201	CDC25A	cell division cycle 25A	ENSG00000164045	CDC25A	ENSCAFG00000012919	92	92	1
9796	eca-miR-21	hsa-miR-21-5p	PMID:21761201	CDC25A	cell division cycle 25A	ENSG00000164045	CDC25A	ENSECAG00000016336	86	93	1
9913	bta-miR-19a	hsa-miR-19a-3p	PMID:22362744	CYLD	cylindromatosis (turban tumor syndrome)	ENSG00000083799	CYLD	ENSBTAG00000006291	96	97	1
9615	cfa-miR-19a	hsa-miR-19a-3p	PMID:22362744	CYLD	cylindromatosis (turban tumor syndrome)	ENSG00000083799	CYLD	ENSCAFG00000009802	97	97	1
9796	eca-miR-19a	hsa-miR-19a-3p	PMID:22362744	CYLD	cylindromatosis (turban tumor syndrome)	ENSG00000083799	CYLD	ENSECAG00000007240	97	97	1
9031	gga-miR-19a-3p	hsa-miR-19a-3p	PMID:22362744	CYLD	cylindromatosis (turban tumor syndrome)	ENSG00000083799	CYLD	ENSGALG00000003753	83	88	1
9913	bta-miR-19b	hsa-miR-19b-3p	PMID:22362744	CYLD	cylindromatosis (turban tumor syndrome)	ENSG00000083799	CYLD	ENSBTAG00000006291	96	97	1
9796	eca-miR-19b	hsa-miR-19b-3p	PMID:22362744	CYLD	cylindromatosis (turban tumor syndrome)	ENSG00000083799	CYLD	ENSECAG00000007240	97	97	1
9031	gga-miR-19b-3p	hsa-miR-19b-3p	PMID:22362744	CYLD	cylindromatosis (turban tumor syndrome)	ENSG00000083799	CYLD	ENSGALG00000003753	83	88	1
9031	gga-miR-19b-5p	hsa-miR-19b-1-5p	PMID:22362744	CYLD	cylindromatosis (turban tumor syndrome)	ENSG00000083799	CYLD	ENSGALG00000003753	83	88	1
9615	cfa-miR-331	hsa-miR-331-3p	PMID:22908221	DOHH	deoxyhypusine hydroxylase/monooxygenase	ENSG00000129932	DOHH	ENSCAFG00000019225	87	86	1
9913	bta-miR-331-3p	hsa-miR-331-3p	PMID:22908221	DOHH	deoxyhypusine hydroxylase/monooxygenase	ENSG00000129932	DOHH	ENSBTAG00000005272	88	88	1
9823	ssc-miR-331-3p	hsa-miR-331-3p	PMID:22908221	DOHH	deoxyhypusine hydroxylase/monooxygenase	ENSG00000129932	DOHH	ENSSSCG00000013478	87	86	1
9913	bta-miR-133b	hsa-miR-133b	PMID:22883469	EGFR	epidermal growth factor receptor	ENSG00000146648	EGFR	ENSBTAG00000011628	86	88	1
9615	cfa-miR-133b	hsa-miR-133b	PMID:22883469	EGFR	epidermal growth factor receptor	ENSG00000146648	EGFR	ENSCAFG00000003465	89	92	1
9796	eca-miR-133b	hsa-miR-133b	PMID:22883469	EGFR	epidermal growth factor receptor	ENSG00000146648	EGFR	ENSECAG00000009952	90	92	1
9913	bta-miR-214	hsa-miR-214-3p	PMID:22867052	EZH2	enhancer of zeste homolog 2 (Drosophila)	ENSG00000106462	EZH2	ENSBTAG00000009426	99	99	1
9615	cfa-miR-214	hsa-miR-214-3p	PMID:22867052	EZH2	enhancer of zeste homolog 2 (Drosophila)	ENSG00000106462	EZH2	ENSCAFG00000003411	99	99	1
9796	eca-miR-214	hsa-miR-214-3p	PMID:22867052	EZH2	enhancer of zeste homolog 2 (Drosophila)	ENSG00000106462	EZH2	ENSECAG00000021529	99	99	1
9913	bta-miR-98	hsa-miR-98-5p	PMID:21368858	EZH2	enhancer of zeste homolog 2 (Drosophila)	ENSG00000106462	EZH2	ENSBTAG00000009426	99	99	1
9913	bta-miR-98	hsa-miR-98-5p	PMID:22867052	EZH2	enhancer of zeste homolog 2 (Drosophila)	ENSG00000106462	EZH2	ENSBTAG00000009426	99	99	1
9615	cfa-miR-98	hsa-miR-98-5p	PMID:22867052	EZH2	enhancer of zeste homolog 2 (Drosophila)	ENSG00000106462	EZH2	ENSCAFG00000003411	99	99	1
9796	eca-miR-98	hsa-miR-98-5p	PMID:22867052	EZH2	enhancer of zeste homolog 2 (Drosophila)	ENSG00000106462	EZH2	ENSECAG00000021529	99	99	1
9823	ssc-miR-98	hsa-miR-98-5p	PMID:22867052	EZH2	enhancer of zeste homolog 2 (Drosophila)	ENSG00000106462	EZH2	ENSSSCG00000028840	97	99	1
9796	eca-miR-144	hsa-miR-144-3p	PMID:21829658	IRS1	insulin receptor substrate 1	ENSG00000169047	IRS1	ENSECAG00000007393	91	92	1
9913	bta-miR-145	hsa-miR-145-5p	PMID:17827156	IRS1	insulin receptor substrate 1	ENSG00000169047	IRS1	ENSBTAG00000021308	90	90	1
9615	cfa-miR-145	hsa-miR-145-5p	PMID:17827156	IRS1	insulin receptor substrate 1	ENSG00000169047	IRS1	ENSCAFG00000010397	83	87	1
9796	eca-miR-145	hsa-miR-145-5p	PMID:17827156	IRS1	insulin receptor substrate 1	ENSG00000169047	IRS1	ENSECAG00000007393	91	92	1
9823	ssc-miR-145-3p	hsa-miR-145-3p	PMID:17827156	IRS1	insulin receptor substrate 1	ENSG00000169047	IRS1	ENSSSCG00000025729	92	92	1
9823	ssc-miR-199a-3p	hsa-miR-199a-3p	PMID:22285730	LIF	leukemia inhibitory factor	ENSG00000128342	LIF	ENSSSCG00000009996	88	88	1
9823	ssc-miR-199a-5p	hsa-miR-199a-5p	PMID:22285730	LIF	leukemia inhibitory factor	ENSG00000128342	LIF	ENSSSCG00000009996	88	88	1
9913	bta-miR-185	hsa-miR-185-5p	PMID:22834685	LRRC4	leucine rich repeat containing 4	ENSG00000128594	LRRC4	ENSBTAG00000010704	88	96	1
9615	cfa-miR-185	hsa-miR-185-5p	PMID:22834685	LRRC4	leucine rich repeat containing 4	ENSG00000128594	LRRC4	ENSCAFG00000001718	99	99	1
9823	ssc-miR-185	hsa-miR-185-5p	PMID:22834685	LRRC4	leucine rich repeat containing 4	ENSG00000128594	LRRC4	ENSSSCG00000016589	89	97	1
9913	bta-miR-205	hsa-miR-205-5p	PMID:22869146	MED1	mediator complex subunit 1	ENSG00000125686	MED1	ENSBTAG00000013236	97	98	1
9615	cfa-miR-205	hsa-miR-205-5p	PMID:22869146	MED1	mediator complex subunit 1	ENSG00000125686	MED1	ENSCAFG00000016441	98	98	1
9796	eca-miR-205	hsa-miR-205-5p	PMID:22869146	MED1	mediator complex subunit 1	ENSG00000125686	MED1	ENSECAG00000009326	98	98	1
9823	ssc-miR-205	hsa-miR-205-5p	PMID:22869146	MED1	mediator complex subunit 1	ENSG00000125686	MED1	ENSSSCG00000017505	98	98	1
9031	gga-miR-205a	hsa-miR-205-5p	PMID:22869146	MED1	mediator complex subunit 1	ENSG00000125686	MED1	ENSGALG00000001708	88	88	1
9615	cfa-miR-146b	hsa-miR-146b-5p	PMID:21823013	MMP16	matrix metallopeptidase 16 (membrane-inserted)	ENSG00000156103	MMP16	ENSCAFG00000008925	99	99	1
9796	eca-miR-146b-5p	hsa-miR-146b-5p	PMID:21823013	MMP16	matrix metallopeptidase 16 (membrane-inserted)	ENSG00000156103	MMP16	ENSECAG00000019036	99	99	1
9913	bta-miR-145	hsa-miR-145-5p	PMID:22869051	NEDD9	neural precursor cell expressed, developmentally down-regulated 9	ENSG00000111859	NEDD9	ENSBTAG00000006287	81	78	1
9615	cfa-miR-145	hsa-miR-145-5p	PMID:22869051	NEDD9	neural precursor cell expressed, developmentally down-regulated 9	ENSG00000111859	NEDD9	ENSCAFG00000009773	89	89	1
9796	eca-miR-145	hsa-miR-145-5p	PMID:22869051	NEDD9	neural precursor cell expressed, developmentally down-regulated 9	ENSG00000111859	NEDD9	ENSECAG00000005814	92	92	1
9823	ssc-miR-145-3p	hsa-miR-145-3p	PMID:22869051	NEDD9	neural precursor cell expressed, developmentally down-regulated 9	ENSG00000111859	NEDD9	ENSSSCG00000023956	70	86	1
9913	bta-miR-34a	hsa-miR-34a-5p	PMID:22684561	NOTCH1	notch 1	ENSG00000148400	NOTCH1	ENSBTAG00000022799	89	89	1
9615	cfa-miR-34a	hsa-miR-34a-5p	PMID:22684561	NOTCH1	notch 1	ENSG00000148400	NOTCH1	ENSCAFG00000019633	90	90	1
9796	eca-miR-34a	hsa-miR-34a-5p	PMID:22684561	NOTCH1	notch 1	ENSG00000148400	NOTCH1	ENSECAG00000022405	90	91	1
9823	ssc-miR-21	hsa-miR-21-5p	PMID:22832383	PTEN	phosphatase and tensin homolog	ENSG00000171862	PTEN	ENSSSCG00000010440	100	100	1
9031	gga-miR-21-5p	hsa-miR-21-5p	PMID:22832383	PTEN	phosphatase and tensin homolog	ENSG00000171862	PTEN	ENSGALG00000003634	95	95	1
9031	gga-miR-23b-3p	hsa-miR-23b-3p	PMID:23189187	PTEN	phosphatase and tensin homolog	ENSG00000171862	PTEN	ENSGALG00000003634	95	95	1
9823	ssc-miR-26a	hsa-miR-26a-5p	PMID:22885155	PTEN	phosphatase and tensin homolog	ENSG00000171862	PTEN	ENSSSCG00000010440	100	100	1
9615	cfa-miR-192	hsa-miR-192-5p	PMID:21511813	RB1	retinoblastoma 1	ENSG00000139687	RB1	ENSCAFG00000004436	91	91	1
9796	eca-miR-192	hsa-miR-192-5p	PMID:21511813	RB1	retinoblastoma 1	ENSG00000139687	RB1	ENSECAG00000014575	90	95	1
9823	ssc-miR-192	hsa-miR-192-5p	PMID:21511813	RB1	retinoblastoma 1	ENSG00000139687	RB1	ENSSSCG00000009401	92	91	1
9913	bta-miR-335	hsa-miR-335-5p	PMID:22886530	RB1	retinoblastoma 1	ENSG00000139687	RB1	ENSBTAG00000006640	94	94	1
9615	cfa-miR-335	hsa-miR-335-5p	PMID:22886530	RB1	retinoblastoma 1	ENSG00000139687	RB1	ENSCAFG00000004436	91	91	1
9796	eca-miR-335	hsa-miR-335-5p	PMID:22886530	RB1	retinoblastoma 1	ENSG00000139687	RB1	ENSECAG00000014575	90	95	1
9823	ssc-miR-143-3p	hsa-miR-143-3p	PMID:22093444	SOX17	SRY (sex determining region Y)-box 17	ENSG00000164736	SOX17	ENSSSCG00000006256	90	92	1
9823	ssc-miR-145-3p	hsa-miR-145-3p	PMID:22093444	SOX17	SRY (sex determining region Y)-box 17	ENSG00000164736	SOX17	ENSSSCG00000006256	90	92	1
9913	bta-miR-145	hsa-miR-145-5p	PMID:23251245	SOX2	SRY (sex determining region Y)-box 2	ENSG00000181449	SOX2	ENSBTAG00000011598	100	99	1
9615	cfa-miR-145	hsa-miR-145-5p	PMID:23251245	SOX2	SRY (sex determining region Y)-box 2	ENSG00000181449	SOX2	ENSCAFG00000011642	100	98	1
9823	ssc-miR-145-3p	hsa-miR-145-3p	PMID:23251245	SOX2	SRY (sex determining region Y)-box 2	ENSG00000181449	SOX2	ENSSSCG00000011771	100	99	1
9913	bta-miR-132	hsa-miR-132-3p	PMID:22895706	TMEM106B	transmembrane protein 106B	ENSG00000106460	TMEM106B	ENSBTAG00000019750	95	95	1
9796	eca-miR-132	hsa-miR-132-3p	PMID:22895706	TMEM106B	transmembrane protein 106B	ENSG00000106460	TMEM106B	ENSECAG00000014967	97	97	1
9823	ssc-miR-132	hsa-miR-132-3p	PMID:22895706	TMEM106B	transmembrane protein 106B	ENSG00000106460	TMEM106B	ENSSSCG00000015351	97	97	1
9913	bta-miR-212	hsa-miR-212-5p	PMID:22895706	TMEM106B	transmembrane protein 106B	ENSG00000106460	TMEM106B	ENSBTAG00000019750	95	95	1
9615	cfa-miR-212	hsa-miR-212-5p	PMID:22895706	TMEM106B	transmembrane protein 106B	ENSG00000106460	TMEM106B	ENSCAFG00000005780	91	90	1
9796	eca-miR-212	hsa-miR-212-3p	PMID:22895706	TMEM106B	transmembrane protein 106B	ENSG00000106460	TMEM106B	ENSECAG00000014967	97	97	1
9823	ssc-miR-212	hsa-miR-212-5p	PMID:22895706	TMEM106B	transmembrane protein 106B	ENSG00000106460	TMEM106B	ENSSSCG00000015351	97	97	1
9913	bta-miR-98	hsa-miR-98-5p	PMID:21880462	TP53	tumor protein p53	ENSG00000141510	TP53	ENSBTAG00000001069	79	81	1
9615	cfa-miR-98	hsa-miR-98-5p	PMID:21880462	TP53	tumor protein p53	ENSG00000141510	TP53	ENSCAFG00000016714	79	81	1
9823	ssc-miR-98	hsa-miR-98-5p	PMID:21880462	TP53	tumor protein p53	ENSG00000141510	TP53	ENSSSCG00000017950	81	83	1
9913	bta-miR-137	hsa-miR-137	PMID:22883350	ZNF804A	zinc finger protein 804A	ENSG00000170396	ZNF804A	ENSBTAG00000026122	72	77	1
9823	ssc-miR-137	hsa-miR-137	PMID:22883350	ZNF804A	zinc finger protein 804A	ENSG00000170396	ZNF804A	ENSSSCG00000016022	72	78	1
